# Supplementary material for: Staphylococcus aureus Tolerance and Genomic Response to Photodynamic Inactivation
Source: mSphere. 2021 Jan 6;6(1):e00762-20. doi: 10.1128/mSphere.00762-20 (PMC7845598; doi:10.1128/mSphere.00762-20)
Supplement: TABLE S2 [file mSphere.00762-20_st002.xlsx]

## Sheet: Table S2A
Table S2. Summary of transcriptome comparisons betweens Groups 1 (reference) and Groups 2, 3 and 4.
Table S2A. GROUP 4 vs GROUP 1
Gene ID	Locus	Description	log2(fold_change)	COG	Primary COG Category
SAOUHSC_01905		truncated transposas, putative	4.32316	C	Energy production and conversion
SAOUHSC_01032		Cytochrome d ubiquinol oxidase subunit II (EC 1.10.3.-)	3.23104	C	Energy production and conversion
SAOUHSC_00999		Cytochrome aa3-600 menaquinol oxidase subunit IV	3.07972	C	Energy production and conversion
SAOUHSC_01031		Cytochrome d ubiquinol oxidase subunit I (EC 1.10.3.-)	3.04716	C	Energy production and conversion
SAOUHSC_02943		Citrate/H+ symporter of CitMHS family	2.67869	C	Energy production and conversion
SAOUHSC_02667		Glutamate-aspartate carrier protein	2.19573	C	Energy production and conversion
SAOUHSC_01504		Ferredoxin	2.05393	C	Energy production and conversion
SAOUHSC_00187		Pyruvate formate-lyase (EC 2.3.1.54)	1.61834	C	Energy production and conversion
SAOUHSC_00833		Putative nitroreductase family protein SACOL0874	1.55548	C	Energy production and conversion
SAOUHSC_00581		Putative Dihydrolipoamide dehydrogenase (EC 1.8.1.4); Mercuric ion reductase (EC 1.16.1.1); PF00070 family, FAD-dependent NAD(P)-disulphide oxidoreductase	1.40595	C	Energy production and conversion
SAOUHSC_00893		Putative NADH-dependent flavin oxidoreductase	1.36413	C	Energy production and conversion
SAOUHSC_00897		Glycerophosphoryl diester phosphodiesterase, periplasmic (EC 3.1.4.46)	1.3594	C	Energy production and conversion
SAOUHSC_00132		Aldehyde dehydrogenase B (EC 1.2.1.22)	1.15903	C	Energy production and conversion
SAOUHSC_01276	glpK	Glycerol kinase (EC 2.7.1.30)	1.14312	C	Energy production and conversion
SAOUHSC_01071		Glycerophosphoryl diester phosphodiesterase (EC 3.1.4.46)	1.10889	C	Energy production and conversion
SAOUHSC_00534		Hypothetical sugar kinase similar to L-Ribulokinase (FGGY family)	-1.09885	C	Energy production and conversion
SAOUHSC_02922		L-lactate dehydrogenase (EC 1.1.1.27)	-1.18467	C	Energy production and conversion
SAOUHSC_02678		Respiratory nitrate reductase gamma chain (EC 1.7.99.4)	-1.23518	C	Energy production and conversion
SAOUHSC_02363		Aldehyde dehydrogenase (EC 1.2.1.3)	-1.31912	C	Energy production and conversion
SAOUHSC_02684		Nitrite reductase [NAD(P)H] large subunit (EC 1.7.1.4)	-1.68439	C	Energy production and conversion
SAOUHSC_01406		Acylphosphate phosphohydrolase (EC 3.6.1.7), putative	-1.68579	C	Energy production and conversion
SAOUHSC_00113		Acetaldehyde dehydrogenase (EC 1.2.1.10) / Alcohol dehydrogenase (EC 1.1.1.1)	-1.69135	C	Energy production and conversion
SAOUHSC_01614		Dihydrolipoamide dehydrogenase of branched-chain alpha-keto acid dehydrogenase (EC 1.8.1.4)	-1.9463	C	Energy production and conversion
SAOUHSC_01611		Dihydrolipoamide acyltransferase component of branched-chain alpha-keto acid dehydrogenase complex (EC 2.3.1.168)	-1.99797	C	Energy production and conversion
SAOUHSC_02830		D-lactate dehydrogenase (EC 1.1.1.28)	2.52581	C H R	Energy production and conversion
SAOUHSC_02618		ABC-type Na+ efflux pump, permease component	1.32253	C P	Energy production and conversion
SAOUHSC_02724		hypothetical protein	1.59195	C P O S	Energy production and conversion
SAOUHSC_02999		Tyrosine-protein kinase EpsD (EC 2.7.10.2)	3.44053	D	Cell cycle control, cell division, chromosome partitioning
SAOUHSC_00229		Nitric oxide-dependent regulator DnrN or NorA	2.38455	D	Cell cycle control, cell division, chromosome partitioning
SAOUHSC_02319		Rod shape-determining protein RodA	-1.38129	D	Cell cycle control, cell division, chromosome partitioning
SAOUHSC_02757		YefM protein (antitoxin to YoeB)	-1.58981	D	Cell cycle control, cell division, chromosome partitioning
SAOUHSC_00115		Tyrosine-protein kinase EpsD (EC 2.7.10.2)	-1.63034	D	Cell cycle control, cell division, chromosome partitioning
SAOUHSC_00914		hypothetical protein	5.47367	E	Amino acid transport and metabolism
SAOUHSC_02971		Zinc metalloproteinase aureolysin (EC 3.4.24.29)	5.4502	E	Amino acid transport and metabolism
SAOUHSC_02967		Arginine/ornithine antiporter ArcD	5.04263	E	Amino acid transport and metabolism
SAOUHSC_02968		Ornithine carbamoyltransferase (EC 2.1.3.3)	4.9547	E	Amino acid transport and metabolism
SAOUHSC_02969		Arginine deiminase (EC 3.5.3.6)	4.56695	E	Amino acid transport and metabolism
SAOUHSC_01452		Alanine dehydrogenase (EC 1.4.1.1)	4.42184	E	Amino acid transport and metabolism
SAOUHSC_03014	hisG	ATP phosphoribosyltransferase (EC 2.4.2.17)	4.0986	E	Amino acid transport and metabolism
SAOUHSC_02965		Carbamate kinase (EC 2.7.2.2)	3.97421	E	Amino acid transport and metabolism
SAOUHSC_00171		Gamma-glutamyltranspeptidase (EC 2.3.2.2) @ Glutathione hydrolase (EC 3.4.19.13)	3.96401	E	Amino acid transport and metabolism
SAOUHSC_03013		Histidinol dehydrogenase (EC 1.1.1.23)	3.88967	E	Amino acid transport and metabolism
SAOUHSC_01411		Branched-chain amino acid transport system carrier protein	3.60815	E	Amino acid transport and metabolism
SAOUHSC_00170		RGD-containing lipoprotein	3.39677	E	Amino acid transport and metabolism
SAOUHSC_01451		Threonine dehydratase, catabolic (EC 4.3.1.19) @ L-serine dehydratase, (PLP)-dependent (EC 4.3.1.17)	3.30088	E	Amino acid transport and metabolism
SAOUHSC_00282		Branched-chain amino acid transport system carrier protein	3.12669	E	Amino acid transport and metabolism
SAOUHSC_01825		Putative cysteine desulfurase, associated with tRNA 4-thiouridine synthase	2.71851	E	Amino acid transport and metabolism
SAOUHSC_02767		Oligopeptide transporter putative substrate binding domain	2.59635	E	Amino acid transport and metabolism
SAOUHSC_02622		Sodium/glutamate symporter	2.56924	E	Amino acid transport and metabolism
SAOUHSC_02770		FIG016473: Diaminopimelate epimerase homolog	2.50864	E	Amino acid transport and metabolism
SAOUHSC_02932		Choline dehydrogenase (EC 1.1.99.1)	2.33565	E	Amino acid transport and metabolism
SAOUHSC_01368	trpD	Anthranilate phosphoribosyltransferase (EC 2.4.2.18)	2.31597	E	Amino acid transport and metabolism
SAOUHSC_01394		Aspartokinase (EC 2.7.2.4)	2.04893	E	Amino acid transport and metabolism
SAOUHSC_01712		Allophanate hydrolase 2 subunit 1 (EC 3.5.1.54)	1.93661	E	Amino acid transport and metabolism
SAOUHSC_01711		Allophanate hydrolase 2 subunit 2 (EC 3.5.1.54)	1.84093	E	Amino acid transport and metabolism
SAOUHSC_00928		Oligopeptide ABC transporter, periplasmic oligopeptide-binding protein OppA (TC 3.A.1.5.1)	1.8031	E	Amino acid transport and metabolism
SAOUHSC_00008		Histidine ammonia-lyase (EC 4.3.1.3)	1.75254	E	Amino acid transport and metabolism
SAOUHSC_01319		Aspartokinase (EC 2.7.2.4)	1.69679	E	Amino acid transport and metabolism
SAOUHSC_01046		Spermidine/putrescine import ABC transporter ATP-binding protein PotA (TC 3.A.1.11.1)	1.68982	E	Amino acid transport and metabolism
SAOUHSC_01787		Lysine-specific permease	1.5954	E	Amino acid transport and metabolism
SAOUHSC_02590		Amino acid permease	1.56631	E	Amino acid transport and metabolism
SAOUHSC_02561	ureC	Urease alpha subunit (EC 3.5.1.5)	1.5423	E	Amino acid transport and metabolism
SAOUHSC_01450		Serine/threonine exchanger SteT	1.49059	E	Amino acid transport and metabolism
SAOUHSC_00898		Argininosuccinate lyase (EC 4.3.2.1)	1.40943	E	Amino acid transport and metabolism
SAOUHSC_02923		Amino acid transporter	1.30094	E	Amino acid transport and metabolism
SAOUHSC_00937		Oligoendopeptidase F (EC 3.4.24.-)	1.16335	E	Amino acid transport and metabolism
SAOUHSC_02924		Aminotransferase	1.15735	E	Amino acid transport and metabolism
SAOUHSC_00450		Arginine decarboxylase (EC 4.1.1.19) / Lysine decarboxylase (EC 4.1.1.18)	-1.11843	E	Amino acid transport and metabolism
SAOUHSC_02840		L-serine dehydratase, beta subunit (EC 4.3.1.17)	-1.19953	E	Amino acid transport and metabolism
SAOUHSC_02839		L-serine dehydratase, alpha subunit (EC 4.3.1.17)	-1.28408	E	Amino acid transport and metabolism
SAOUHSC_00894	rocD	Acetylornithine aminotransferase 2 (EC 2.6.1.11)	-1.42312	E	Amino acid transport and metabolism
SAOUHSC_00832		3-dehydroquinate dehydratase I (EC 4.2.1.10)	-1.43996	E	Amino acid transport and metabolism
SAOUHSC_01383		Oligoendopeptidase F (EC 3.4.24.-)	-1.5044	E	Amino acid transport and metabolism
SAOUHSC_02158		Aspartate aminotransferase (EC 2.6.1.1)	-1.53492	E	Amino acid transport and metabolism
SAOUHSC_02610		Formiminoglutamase (EC 3.5.3.8)	-1.73017	E	Amino acid transport and metabolism
SAOUHSC_03008		Imidazole glycerol phosphate synthase cyclase subunit (EC 4.1.3.-)	-1.73842	E	Amino acid transport and metabolism
SAOUHSC_02825		Glyoxalase family protein	-1.83829	E	Amino acid transport and metabolism
SAOUHSC_02409		Arginase (EC 3.5.3.1)	-1.89329	E	Amino acid transport and metabolism
SAOUHSC_00488		Cysteine synthase (EC 2.5.1.47)	-2.17392	E	Amino acid transport and metabolism
SAOUHSC_01364		Prephenate dehydrogenase (EC 1.3.1.12)	-2.62507	E	Amino acid transport and metabolism
SAOUHSC_02468		Acetolactate synthase, catabolic (EC 2.2.1.6)	1.6286	E H	Amino acid transport and metabolism
SAOUHSC_02849		Pyruvate oxidase [ubiquinone, cytochrome] (EC 1.2.2.2) @ Pyruvate oxidase, CidC	-2.57365	E H	Amino acid transport and metabolism
SAOUHSC_03015	hisZ	ATP phosphoribosyltransferase regulatory subunit (EC 2.4.2.17)	4.05158	E J	Amino acid transport and metabolism
SAOUHSC_01497		L-asparaginase (EC 3.5.1.1)	2.08814	E J	Amino acid transport and metabolism
SAOUHSC_02765		Oligopeptide transporter putative membrane permease domain	3.49366	E P	Amino acid transport and metabolism
SAOUHSC_02764		Oligopeptide transporter putative ATPase domain	3.02228	E P	Amino acid transport and metabolism
SAOUHSC_02766		Oligopeptide transporter putative membrane permease domain	2.52286	E P	Amino acid transport and metabolism
SAOUHSC_00169		Putative glutathione transporter, permease component; Dipeptide transport system permease protein DppC (TC 3.A.1.5.2)	2.49803	E P	Amino acid transport and metabolism
SAOUHSC_02119		Sodium/proline symporter	1.69289	E R	Amino acid transport and metabolism
SAOUHSC_02030		Phage minor structural protein	-4.44427	E	Amino acid transport and metabolism
SAOUHSC_01330		GMP reductase (EC 1.7.1.7)	3.41107	F	Nucleotide transport and metabolism
SAOUHSC_00019		Adenylosuccinate synthetase (EC 6.3.4.4)	2.28195	F	Nucleotide transport and metabolism
SAOUHSC_00501		Pyrimidine nucleoside transport protein	1.9701	F	Nucleotide transport and metabolism
SAOUHSC_00025		Virulence-associated cell-wall-anchored protein SasH (LPXTG motif); 5'-nucleotidase (EC 3.1.3.5)	1.78798	F	Nucleotide transport and metabolism
SAOUHSC_00097		Purine nucleoside phosphorylase (EC 2.4.2.1)	1.78248	F	Nucleotide transport and metabolism
SAOUHSC_01496	cmk	Cytidylate kinase (EC 2.7.4.25)	1.57045	F	Nucleotide transport and metabolism
SAOUHSC_02380	deoD	Purine nucleoside phosphorylase (EC 2.4.2.1)	1.49974	F	Nucleotide transport and metabolism
SAOUHSC_02379		Deoxyribose-phosphate aldolase (EC 4.1.2.4)	1.46495	F	Nucleotide transport and metabolism
SAOUHSC_00293		Probable pyrimidine nucleoside transport protein associated with pseudouridine catabolism	1.31101	F	Nucleotide transport and metabolism
SAOUHSC_02368	pyrG	CTP synthase (EC 6.3.4.2)	1.21282	F	Nucleotide transport and metabolism
SAOUHSC_01692		dCMP deaminase (EC 3.5.4.12); Late competence protein ComEB	1.11988	F	Nucleotide transport and metabolism
SAOUHSC_00211		Inosine-uridine preferring nucleoside hydrolase (EC 3.2.2.1)	-1.19963	F	Nucleotide transport and metabolism
SAOUHSC_02490	adk	Adenylate kinase (EC 2.7.4.3)	-1.50379	F	Nucleotide transport and metabolism
SAOUHSC_01168	pyrC	Dihydroorotase (EC 3.5.2.3)	-1.52675	F	Nucleotide transport and metabolism
SAOUHSC_02057		Deoxyuridine 5'-triphosphate nucleotidohydrolase (EC 3.6.1.23), phage associated	-4.56507	F	Nucleotide transport and metabolism
SAOUHSC_00007		ADP-dependent (S)-NAD(P)H-hydrate dehydratase (EC 4.2.1.136)	2.89091	G	Carbohydrate transport and metabolism
SAOUHSC_02661		PTS system, sucrose-specific IIB component (EC 2.7.1.69) / PTS system, sucrose-specific IIC component (EC 2.7.1.69)	2.77157	G	Carbohydrate transport and metabolism
SAOUHSC_00291		Pseudouridine kinase (EC 2.7.1.83)	2.60275	G	Carbohydrate transport and metabolism
SAOUHSC_03023		Lactonase Drp35 (EC 3.1.1.-)	2.15171	G	Carbohydrate transport and metabolism
SAOUHSC_00437		PTS system, trehalose-specific IIB component (EC 2.7.1.69) / PTS system, trehalose-specific IIC component (EC 2.7.1.69)	1.95104	G	Carbohydrate transport and metabolism
SAOUHSC_00438		Trehalose-6-phosphate hydrolase (EC 3.2.1.93)	1.94024	G	Carbohydrate transport and metabolism
SAOUHSC_00290		Perfringolysin O regulator protein PfoR	1.7136	G	Carbohydrate transport and metabolism
SAOUHSC_01601		Alpha-glucosidase (EC 3.2.1.20)	1.50947	G	Carbohydrate transport and metabolism
SAOUHSC_02808		Gluconokinase (EC 2.7.1.12)	1.50683	G	Carbohydrate transport and metabolism
SAOUHSC_00827		Phosphoglycerate mutase family protein	1.3394	G	Carbohydrate transport and metabolism
SAOUHSC_02597		PTS system, arbutin-like IIBC component	1.1838	G	Carbohydrate transport and metabolism
SAOUHSC_01807		6-phosphofructokinase (EC 2.7.1.11)	-1.29926	G	Carbohydrate transport and metabolism
SAOUHSC_00655		Phosphoenolpyruvate-dihydroxyacetone phosphotransferase (EC 2.7.1.121), dihydroxyacetone binding subunit DhaK	-1.41696	G	Carbohydrate transport and metabolism
SAOUHSC_01861		Glutamyl aminopeptidase (EC 3.4.11.7); Deblocking aminopeptidase	-1.5255	G	Carbohydrate transport and metabolism
SAOUHSC_02755		M42 glutamyl aminopeptidase, cellulase	-1.53097	G	Carbohydrate transport and metabolism
SAOUHSC_01028		Phosphotransferase system, phosphocarrier protein HPr	-1.55997	G	Carbohydrate transport and metabolism
SAOUHSC_00553		D-arabino-3-hexulose 6-phosphate formaldehyde-lyase (EC 4.1.2.43)	-1.58089	G	Carbohydrate transport and metabolism
SAOUHSC_01365		Deblocking aminopeptidase (EC 3.4.11.-)	-1.7182	G	Carbohydrate transport and metabolism
SAOUHSC_01599		Glucose-6-phosphate 1-dehydrogenase (EC 1.1.1.49)	-1.77684	G	Carbohydrate transport and metabolism
SAOUHSC_02403		Mannitol-1-phosphate 5-dehydrogenase (EC 1.1.1.17)	-1.99963	G	Carbohydrate transport and metabolism
SAOUHSC_01987		Hypothetical protein SAV1854	-2.24994	G	Carbohydrate transport and metabolism
SAOUHSC_02908		Ribulosamine/erythrulosamine 3-kinase potentially involved in protein deglycation	-2.26096	G	Carbohydrate transport and metabolism
SAOUHSC_00994		N-acetylmuramoyl-L-alanine amidase (EC 3.5.1.28) / Endo-beta-N-acetylglucosaminidase (EC 3.2.1.96) @ Bifunctional autolysin Atl	-2.31461	G	Carbohydrate transport and metabolism
SAOUHSC_02023		Phage lysin, N-acetylmuramoyl-L-alanine amidase (EC 3.5.1.28)	-4.19856	G	Carbohydrate transport and metabolism
SAOUHSC_02806		Gluconate permease, Bsu4004 homolog	1.31864	G E	Carbohydrate transport and metabolism
SAOUHSC_02531		Major facilitator family transporter	2.51354	G E P R	Carbohydrate transport and metabolism
SAOUHSC_02725		Bicyclomycin resistance protein TcaB	2.19864	G E P R	Carbohydrate transport and metabolism
SAOUHSC_00556		L-Proline/Glycine betaine transporter ProP	2.11324	G E P R	Carbohydrate transport and metabolism
SAOUHSC_00246		hypothetical protein	1.74723	G E P R	Carbohydrate transport and metabolism
SAOUHSC_02815		Glucarate transporter	1.62345	G E P R	Carbohydrate transport and metabolism
SAOUHSC_00058		Probable antibiotic resistance-related transmembrane efflux protein	-1.27619	G E P R	Carbohydrate transport and metabolism
SAOUHSC_02998		Manganese-dependent protein-tyrosine phosphatase (EC 3.1.3.48)	2.72604	G M	Carbohydrate transport and metabolism
SAOUHSC_03016		hypothetical protein	2.08309	G M	Carbohydrate transport and metabolism
SAOUHSC_02009		Teichoic acid export ATP-binding protein TagH (EC 3.6.3.40)	1.41298	G M	Carbohydrate transport and metabolism
SAOUHSC_00116		Capsular polysaccharide synthesis enzyme Cap5C; Manganese-dependent protein-tyrosine phosphatase (EC 3.1.3.48)	-1.69204	G M	Carbohydrate transport and metabolism
SAOUHSC_00069		Protein A, von Willebrand factor binding protein Spa	4.65777	G M S	Carbohydrate transport and metabolism
SAOUHSC_01528		bacteriophage L54a, bacterial Ig-like domain group 2 family protein	-1.42246	G N	Carbohydrate transport and metabolism
SAOUHSC_00213		Predicted galactitol operon regulator (Transcriptional antiterminator), BglG family / PTS system, mannitol/fructose-specific IIA component (EC 2.7.1.69)	1.42375	G T	Carbohydrate transport and metabolism
SAOUHSC_02974		Activator of the mannose operon (transcriptional antiterminator), BglG family	1.33555	G T	Carbohydrate transport and metabolism
SAOUHSC_01888		Riboflavin synthase eubacterial/eukaryotic (EC 2.5.1.9)	2.75621	H	Coenzyme transport and metabolism
SAOUHSC_01889		Diaminohydroxyphosphoribosylaminopyrimidine deaminase (EC 3.5.4.26) / 5-amino-6-(5-phosphoribosylamino)uracil reductase (EC 1.1.1.193)	2.70803	H	Coenzyme transport and metabolism
SAOUHSC_01887		3,4-dihydroxy-2-butanone 4-phosphate synthase (EC 4.1.99.12) / GTP cyclohydrolase II (EC 3.5.4.25)	2.54992	H	Coenzyme transport and metabolism
SAOUHSC_01774	hemC	Porphobilinogen deaminase (EC 2.5.1.61)	2.47825	H	Coenzyme transport and metabolism
SAOUHSC_01886	ribH	6,7-dimethyl-8-ribityllumazine synthase (EC 2.5.1.78)	2.47601	H	Coenzyme transport and metabolism
SAOUHSC_01773		Uroporphyrinogen-III synthase (EC 4.2.1.75)	2.12362	H	Coenzyme transport and metabolism
SAOUHSC_01824		tRNA 4-thiouridine synthase (EC 2.8.1.4)	2.0747	H	Coenzyme transport and metabolism
SAOUHSC_00963		Lipoate-protein ligase A	1.15067	H	Coenzyme transport and metabolism
SAOUHSC_00145		4'-phosphopantetheinyl transferase (EC 2.7.8.-)	-1.27107	H	Coenzyme transport and metabolism
SAOUHSC_01650		5-formyltetrahydrofolate cyclo-ligase (EC 6.3.3.2)	-1.29886	H	Coenzyme transport and metabolism
SAOUHSC_02682		Uroporphyrinogen-III methyltransferase (EC 2.1.1.107)	-1.46266	H	Coenzyme transport and metabolism
SAOUHSC_00466	ipk	4-diphosphocytidyl-2-C-methyl-D-erythritol kinase (EC 2.7.1.148)	3.39698	I	Lipid transport and metabolism
SAOUHSC_00558		3-ketoacyl-CoA thiolase (EC 2.3.1.16) @ Acetyl-CoA acetyltransferase (EC 2.3.1.9)	3.33425	I	Lipid transport and metabolism
SAOUHSC_00173		FMN-dependent NADH-azoreductase (EC 1.7.1.6)	2.57357	I	Lipid transport and metabolism
SAOUHSC_00661		Lipase LipA	2.42667	I	Lipid transport and metabolism
SAOUHSC_00577		Mevalonate kinase (EC 2.7.1.36)	2.1365	I	Lipid transport and metabolism
SAOUHSC_01709		Biotin carboxylase (EC 6.3.4.14)	1.87163	I	Lipid transport and metabolism
SAOUHSC_01710		Biotin carboxyl carrier protein	1.85265	I	Lipid transport and metabolism
SAOUHSC_00579		Phosphomevalonate kinase (EC 2.7.4.2)	1.69319	I	Lipid transport and metabolism
SAOUHSC_00578		Diphosphomevalonate decarboxylase (EC 4.1.1.33)	1.45965	I	Lipid transport and metabolism
SAOUHSC_01488		Heptaprenyl diphosphate synthase component I (EC 2.5.1.30)	-1.5992	I	Lipid transport and metabolism
SAOUHSC_02751		Carboxylesterase, type B	-1.65249	I	Lipid transport and metabolism
SAOUHSC_00557		Long-chain-fatty-acid--CoA ligase (EC 6.2.1.3)	3.39135	I Q	Lipid transport and metabolism
SAOUHSC_02604		Dehydrogenase	-1.86096	I Q R	Lipid transport and metabolism
SAOUHSC_02772		Glutamate dehydrogenase (EC 1.4.1.3)	-2.40619	I Q R	Lipid transport and metabolism
SAOUHSC_00736		Transcription regulator [contains diacylglycerol kinase catalytic domain]	-1.38863	I R	Lipid transport and metabolism
SAOUHSC_00915		TsaC protein (YrdC domain) required for threonylcarbamoyladenosine t(6)A37 modification in tRNA	5.35784	J	Translation, ribosomal structure and biogenesis
SAOUHSC_01329	rpsN	SSU ribosomal protein S14p (S29e) @ SSU ribosomal protein S14p (S29e), zinc-independent	2.65519	J	Translation, ribosomal structure and biogenesis
SAOUHSC_03055	rpmH	LSU ribosomal protein L34p	2.64155	J	Translation, ribosomal structure and biogenesis
SAOUHSC_00324		Ribosomal-protein-L7p-serine acetyltransferase	2.27333	J	Translation, ribosomal structure and biogenesis
SAOUHSC_01191	rpmB	LSU ribosomal protein L28p @ LSU ribosomal protein L28p, zinc-independent	2.07756	J	Translation, ribosomal structure and biogenesis
SAOUHSC_01679		tRNA t(6)A37-methylthiotransferase (EC 2.8.4.5)	1.81156	J	Translation, ribosomal structure and biogenesis
SAOUHSC_01211	rplS	LSU ribosomal protein L19p	1.80239	J	Translation, ribosomal structure and biogenesis
SAOUHSC_01756		FIG139598: Potential ribosomal protein	1.64031	J	Translation, ribosomal structure and biogenesis
SAOUHSC_01757	rplU	LSU ribosomal protein L21p	1.61726	J	Translation, ribosomal structure and biogenesis
SAOUHSC_01755	rpmA	LSU ribosomal protein L27p	1.47903	J	Translation, ribosomal structure and biogenesis
SAOUHSC_01689	rpsT	SSU ribosomal protein S20p	1.42702	J	Translation, ribosomal structure and biogenesis
SAOUHSC_00350	rpsR	SSU ribosomal protein S18p @ SSU ribosomal protein S18p, zinc-independent	1.41801	J	Translation, ribosomal structure and biogenesis
SAOUHSC_01839		Tyrosyl-tRNA synthetase (EC 6.1.1.1)	1.37467	J	Translation, ribosomal structure and biogenesis
SAOUHSC_01678	rpsU	SSU ribosomal protein S21p	1.24387	J	Translation, ribosomal structure and biogenesis
SAOUHSC_02361	rpmE2	LSU ribosomal protein L31p @ LSU ribosomal protein L31p, zinc-independent	1.21965	J	Translation, ribosomal structure and biogenesis
SAOUHSC_02477	rpsI	SSU ribosomal protein S9p (S16e)	1.17638	J	Translation, ribosomal structure and biogenesis
SAOUHSC_01625		Translation elongation factor P	-1.25997	J	Translation, ribosomal structure and biogenesis
SAOUHSC_02486		SSU ribosomal protein S11p (S14e)	-1.37479	J	Translation, ribosomal structure and biogenesis
SAOUHSC_02487	rpsM	SSU ribosomal protein S13p (S18e)	-1.42683	J	Translation, ribosomal structure and biogenesis
SAOUHSC_02489	infA	Translation initiation factor 1	-1.4753	J	Translation, ribosomal structure and biogenesis
SAOUHSC_03054	rnpA	Ribonuclease P protein component (EC 3.1.26.5)	-1.49814	J	Translation, ribosomal structure and biogenesis
SAOUHSC_02488	rpmJ	LSU ribosomal protein L36p @ LSU ribosomal protein L36p, zinc-dependent	-1.58271	J	Translation, ribosomal structure and biogenesis
SAOUHSC_00468		RidA/YER057c/UK114 superfamily protein	-1.64221	J	Translation, ribosomal structure and biogenesis
SAOUHSC_02519		Acetyltransferase, GNAT family	-1.88431	J	Translation, ribosomal structure and biogenesis
SAOUHSC_00511	cysS	Cysteinyl-tRNA synthetase (EC 6.1.1.16)	-2.13082	J	Translation, ribosomal structure and biogenesis
SAOUHSC_00513		23S rRNA (guanosine(2251)-2'-O)-methyltransferase (EC 2.1.1.185)	-2.18882	J	Translation, ribosomal structure and biogenesis
SAOUHSC_01879		Repressor of toxins Rot	3.7242	K	Transcription
SAOUHSC_02970		Arginine pathway regulatory protein ArgR, repressor of arg regulon	3.58523	K	Transcription
SAOUHSC_03045		Cold shock protein CspG	2.94497	K	Transcription
SAOUHSC_02672		conserved hypothetical protein	2.78874	K	Transcription
SAOUHSC_00070		staphylococcal accessory regulator A homologue	2.48813	K	Transcription
SAOUHSC_00961		Competence transcription factor	2.24059	K	Transcription
SAOUHSC_00819		Cold shock protein CspC	2.22897	K	Transcription
SAOUHSC_01045		Transcriptional regulator, MerR family, near polyamine transporter	2.18723	K	Transcription
SAOUHSC_02388		Zn(II) or Co(II)-specific transcriptional repressor protein	1.97494	K	Transcription
SAOUHSC_02599		Transcriptional regulator, RpiR family	1.96987	K	Transcription
SAOUHSC_01403		Cold shock protein CspA	1.94026	K	Transcription
SAOUHSC_02532		Transcriptional regulator SarV (Staphylococcal accessory regulator V)	1.83224	K	Transcription
SAOUHSC_02674		Transcriptional regulator, MerR family	1.83021	K	Transcription
SAOUHSC_00694		Transcriptional regulator MgrA (Regulator of autolytic activity)	1.73041	K	Transcription
SAOUHSC_00992		Putative ATL autolysin transcription regulator	1.66403	K	Transcription
SAOUHSC_02566		Transcriptional regulator SarR (Staphylococcal accessory regulator R)	1.65454	K	Transcription
SAOUHSC_00439		Trehalose operon transcriptional repressor	1.58939	K	Transcription
SAOUHSC_01361		Peptide methionine sulfoxide reductase regulator MsrR	1.51116	K	Transcription
SAOUHSC_00913		Transcriptional regulator, LysR family	1.4593	K	Transcription
SAOUHSC_00674		hypothetical protein	1.37485	K	Transcription
SAOUHSC_02362	rho	Transcription termination factor Rho	1.35399	K	Transcription
SAOUHSC_02935		FIG009707: Betaine operon transcriptional regulator	1.21793	K	Transcription
SAOUHSC_02809		Gluconate operon transcriptional repressor	1.18379	K	Transcription
SAOUHSC_03049		Chromosome (plasmid) partitioning protein ParB	-1.2549	K	Transcription
SAOUHSC_02891		Transcriptional regulator, AcrR family	-1.2564	K	Transcription
SAOUHSC_01621	nusB	Transcription termination protein NusB	-1.28579	K	Transcription
SAOUHSC_01813		FIG009439: Cytosolic protein containing multiple CBS domains	-1.3505	K	Transcription
SAOUHSC_00638		Mn-dependent transcriptional regulator MntR	-1.37917	K	Transcription
SAOUHSC_02084		Phage repressor	-1.41198	K	Transcription
SAOUHSC_02235		Phage repressor	-1.52075	K	Transcription
SAOUHSC_00517		Transcription antitermination protein NusG	-1.52507	K	Transcription
SAOUHSC_02585		Transcriptional regulator, DeoR family	-1.64738	K	Transcription
SAOUHSC_00515		hypothetical protein	-1.72332	K	Transcription
SAOUHSC_02401		Mannitol operon activator, BglG family	-1.74978	K	Transcription
SAOUHSC_02461		Transcriptional regulator, MerR family	-1.76198	K	Transcription
SAOUHSC_01617		Arginine repressor ArgR, putative	-2.48264	K	Transcription
SAOUHSC_02080		Phage antirepressor protein	-3.98731	K	Transcription
SAOUHSC_02083		bacteriophage L54a, Cro-related protein	-4.02852	K	Transcription
SAOUHSC_02062		helix-turn-helix binding protein	-4.87867	K	Transcription
SAOUHSC_02077		phi PV83 orf 12-like protein-related protein	-3.8461	K	Transcription
SAOUHSC_02653		Attachment to host cells and virulence	1.2239	K R	Transcription
SAOUHSC_00605		hypothetical fig|282458.1.peg.579 homolog	-1.47292	K R	Transcription
SAOUHSC_02051		int gene activator RinA	-3.94566	K	Transcription
SAOUHSC_02645		hypothetical protein	2.81225	K T	Transcription
SAOUHSC_01333		SOS-response repressor and protease LexA (EC 3.4.21.88)	-2.21653	K T	Transcription
SAOUHSC_02438		conserved hypothetical protein	4.58546	L	Replication, recombination and repair
SAOUHSC_01410		truncated transposase	4.5659	L	Replication, recombination and repair
SAOUHSC_02252		conserved hypothetical protein	4.18958	L	Replication, recombination and repair
SAOUHSC_01804		transposase, putative	4.14106	L	Replication, recombination and repair
SAOUHSC_02250		Putative terminase, superantigen-encoding pathogenicity islands SaPI	3.9657	L	Replication, recombination and repair
SAOUHSC_01881		conserved hypothetical protein	3.84882	L	Replication, recombination and repair
SAOUHSC_02440		conserved hypothetical protein	3.33226	L	Replication, recombination and repair
SAOUHSC_01906		truncated transposase, putative	2.72899	L	Replication, recombination and repair
SAOUHSC_01316		Staphylococcus nuclease (SNase) domain	2.41322	L	Replication, recombination and repair
SAOUHSC_01272		DNA mismatch repair protein MutS	2.22519	L	Replication, recombination and repair
SAOUHSC_01693		Late competence protein ComEA, DNA receptor	2.02549	L	Replication, recombination and repair
SAOUHSC_02392		truncated resolvase	1.57266	L	Replication, recombination and repair
SAOUHSC_02123		ATP-dependent DNA helicase UvrD/PcrA	1.45493	L	Replication, recombination and repair
SAOUHSC_02005		A/G-specific adenine glycosylase (EC 3.2.2.-)	1.20376	L	Replication, recombination and repair
SAOUHSC_01273	mutL	DNA mismatch repair protein MutL	1.16567	L	Replication, recombination and repair
SAOUHSC_01591		Site-specific tyrosine recombinase XerD	1.15068	L	Replication, recombination and repair
SAOUHSC_00624		DNA integration/recombination/invertion protein	1.13086	L	Replication, recombination and repair
SAOUHSC_02276		MutS-related protein, family 1	1.10115	L	Replication, recombination and repair
SAOUHSC_00049		Superfamily I DNA/RNA helicase protein	1.0905	L	Replication, recombination and repair
SAOUHSC_01179		Helicase PriA essential for oriC/DnaA-independent DNA replication	-1.50332	L	Replication, recombination and repair
SAOUHSC_00780	uvrA	Excinuclease ABC subunit A	-1.5226	L	Replication, recombination and repair
SAOUHSC_01563		DNA polymerase, phage-associated	-1.57026	L	Replication, recombination and repair
SAOUHSC_01576		DNA helicase, phage-associated	-1.77122	L	Replication, recombination and repair
SAOUHSC_00779		Excinuclease ABC subunit B	-1.77854	L	Replication, recombination and repair
SAOUHSC_00776		Excinuclease ABC subunit B	-2.1766	L	Replication, recombination and repair
SAOUHSC_01615		DNA repair protein RecN	-2.59453	L	Replication, recombination and repair
SAOUHSC_02050		Phage terminase, small subunit	-2.63045	L	Replication, recombination and repair
SAOUHSC_02216		DNA replication protein DnaC	-3.32923	L	Replication, recombination and repair
SAOUHSC_01363		Putative UV-damage repair protein UvrX	-3.65696	L	Replication, recombination and repair
SAOUHSC_02069		hypothetical protein	-4.8536	L	Replication, recombination and repair
SAOUHSC_02067		Replicative DNA helicase (DnaB) (EC 3.6.4.12)	-4.87055	L	Replication, recombination and repair
SAOUHSC_02316		DEAD-box ATP-dependent RNA helicase CshA (EC 3.6.4.13)	2.0944	L K J	Replication, recombination and repair
SAOUHSC_02791		Mutator MutT protein (7,8-dihydro-8-oxoguanine-triphosphatase) (EC 3.6.1.-)	-1.44012	L R	Replication, recombination and repair
SAOUHSC_01593		ADP-ribose pyrophosphatase (EC 3.6.1.13)	-1.59498	L R	Replication, recombination and repair
SAOUHSC_02217		Phage replication initiation protein	-1.53196	L S	Replication, recombination and repair
SAOUHSC_02041		Phage protein	-3.99703	L	Replication, recombination and repair
SAOUHSC_01843		Cell surface receptor IsdH for hemoglobin-haptoglobin complexes	4.33404	M	Cell wall/membrane/envelope biogenesis
SAOUHSC_00089		Putative undecaprenyl-phosphate N-acetylgalactosaminyl 1-phosphate transferase; Teichuronic acid biosynthesis glycosyltransferase TuaA	3.48267	M	Cell wall/membrane/envelope biogenesis
SAOUHSC_02937		High-affinity choline uptake protein BetT	3.20617	M	Cell wall/membrane/envelope biogenesis
SAOUHSC_03000		Capsular polysaccharide biosynthesis protein capA	3.16606	M	Cell wall/membrane/envelope biogenesis
SAOUHSC_00090		Exopolysaccharide biosynthesis glycosyltransferase EpsF (EC 2.4.1.-)	2.98606	M	Cell wall/membrane/envelope biogenesis
SAOUHSC_01759		Rod shape-determining protein MreC	2.95056	M	Cell wall/membrane/envelope biogenesis
SAOUHSC_02012		Monofunctional biosynthetic peptidoglycan transglycosylase (EC 2.4.2.-)	2.8494	M	Cell wall/membrane/envelope biogenesis
SAOUHSC_01758		Rod shape-determining protein MreD	2.6023	M	Cell wall/membrane/envelope biogenesis
SAOUHSC_01346		Glycine betaine transporter OpuD	2.45454	M	Cell wall/membrane/envelope biogenesis
SAOUHSC_01146	mraY	Phospho-N-acetylmuramoyl-pentapeptide-transferase (EC 2.7.8.13)	2.05789	M	Cell wall/membrane/envelope biogenesis
SAOUHSC_01106		Glutamate racemase (EC 5.1.1.3)	1.98009	M	Cell wall/membrane/envelope biogenesis
SAOUHSC_00646		D-alanyl-D-alanine carboxypeptidase (EC 3.4.16.4) / Penicillin binding protein PBP4	1.74295	M	Cell wall/membrane/envelope biogenesis
SAOUHSC_00640		N-acetylmannosaminyltransferase (EC 2.4.1.187)	1.68595	M	Cell wall/membrane/envelope biogenesis
SAOUHSC_01147	murD	UDP-N-acetylmuramoylalanine--D-glutamate ligase (EC 6.3.2.9)	1.22566	M	Cell wall/membrane/envelope biogenesis
SAOUHSC_01866		putative choline kinase involved in lipopolysaccharide biosynthesis	1.16366	M	Cell wall/membrane/envelope biogenesis
SAOUHSC_02801		UTP--glucose-1-phosphate uridylyltransferase (EC 2.7.7.9)	-1.19717	M	Cell wall/membrane/envelope biogenesis
SAOUHSC_00554		6-phospho-3-hexuloisomerase (EC 5.3.1.27)	-1.20568	M	Cell wall/membrane/envelope biogenesis
SAOUHSC_01671		Diacylglycerol kinase (EC 2.7.1.107)	-1.20634	M	Cell wall/membrane/envelope biogenesis
SAOUHSC_02649		Putative glycosyl/glycerophosphate transferase in teichoic acid biosynthesis	-1.20872	M	Cell wall/membrane/envelope biogenesis
SAOUHSC_01525		Phage tail length tape-measure protein	-1.21573	M	Cell wall/membrane/envelope biogenesis
SAOUHSC_02880		4,4'-diaponeurosporenoate glycosyltransferase (EC 2.4.1.-)	-1.25494	M	Cell wall/membrane/envelope biogenesis
SAOUHSC_00125		Capsular polysaccharide synthesis enzyme Cap5L	-1.51309	M	Cell wall/membrane/envelope biogenesis
SAOUHSC_00120		UDP-N-acetyl-L-fucosamine synthase (EC 5.1.3.28)	-1.72904	M	Cell wall/membrane/envelope biogenesis
SAOUHSC_00469		DNA-binding protein associated with Cap5 capsule and other proteins	-1.73841	M	Cell wall/membrane/envelope biogenesis
SAOUHSC_00122		Capsular polysaccharide synthesis enzyme Cap5I	-1.75722	M	Cell wall/membrane/envelope biogenesis
SAOUHSC_00114		Capsular polysaccharide synthesis enzyme Cap5A / Tyrosine-protein kinase transmembrane modulator EpsC	-2.01228	M	Cell wall/membrane/envelope biogenesis
SAOUHSC_00643		CDP-glycerol: N-acetyl-beta-D-mannosaminyl-1,4-N-acetyl-D-glucosaminyldiphosphoundecaprenyl glycerophosphotransferase	-2.01845	M	Cell wall/membrane/envelope biogenesis
SAOUHSC_00124		Capsular polysaccharide synthesis enzyme Cap5K	-2.07659	M	Cell wall/membrane/envelope biogenesis
SAOUHSC_00123		Capsular polysaccharide synthesis enzyme Cap5J	-2.10472	M	Cell wall/membrane/envelope biogenesis
SAOUHSC_02850		CidA-associated membrane protein CidB	-2.70984	M	Cell wall/membrane/envelope biogenesis
SAOUHSC_00088		UDP-glucose 4-epimerase (EC 5.1.3.2)	4.06886	M G	Cell wall/membrane/envelope biogenesis
SAOUHSC_00309		hypothetical protein	-1.20508	M G	Cell wall/membrane/envelope biogenesis
SAOUHSC_00119		Capsular polysaccharide synthesis enzyme Cap5F	-1.48275	M G	Cell wall/membrane/envelope biogenesis
SAOUHSC_02895		hypothetical protein	-1.53739	M G	Cell wall/membrane/envelope biogenesis
SAOUHSC_00117		Capsular polysaccharide synthesis enzyme Cap8D	-1.78828	M G	Cell wall/membrane/envelope biogenesis
SAOUHSC_02387		oxidoreductase ylbE	-2.7086	M G	Cell wall/membrane/envelope biogenesis
SAOUHSC_01005		Chitinase B	2.6136	M G S	Cell wall/membrane/envelope biogenesis
SAOUHSC_01079		Cell surface receptor IsdB for hemoglobin and hemoglobin-haptoglobin complexes	1.72681	M G S	Cell wall/membrane/envelope biogenesis
SAOUHSC_02963		Clumping factor ClfB, fibrinogen binding protein	1.33517	M G S	Cell wall/membrane/envelope biogenesis
SAOUHSC_00645		Glycerol-3-phosphate cytidylyltransferase (EC 2.7.7.39)	-1.20415	M I	Cell wall/membrane/envelope biogenesis
SAOUHSC_02973		hypothetical protein	3.84764	M	Cell wall/membrane/envelope biogenesis
SAOUHSC_02990		Predicted cell-wall-anchored protein SasA (LPXTG motif)	2.78354	M	Cell wall/membrane/envelope biogenesis
SAOUHSC_00544		Adhesin of unknown specificity SdrC	1.43941	M	Cell wall/membrane/envelope biogenesis
SAOUHSC_00545		Adhesin of unknown specificity SdrD	1.43357	M	Cell wall/membrane/envelope biogenesis
SAOUHSC_02019		Phage lysin, N-acetylmuramoyl-L-alanine amidase (EC 3.5.1.28)	-1.34562	M	Cell wall/membrane/envelope biogenesis
SAOUHSC_02185		Phage major tail protein	-1.50511	N G M S	Cell motility
SAOUHSC_01764		Late competence protein ComC, processing protease	1.3132	N O U	Cell motility
SAOUHSC_00106		hypothetical protein	2.54678	N S	Cell motility
SAOUHSC_01641		Late competence protein ComGB, access of DNA to ComEA	2.81128	N U	Cell motility
SAOUHSC_01219		Putative cell wall hydrolase	1.58172	N U M G S	Cell motility
SAOUHSC_01972		Foldase protein PrsA precursor (EC 5.2.1.8) @ Foldase clustered with pyrimidine conversion	3.11134	O	Post-translational modification, protein turnover, and chaperones
SAOUHSC_01499		Thioredoxin reductase (EC 1.8.1.9)	2.97152	O	Post-translational modification, protein turnover, and chaperones
SAOUHSC_01775		HemX protein, negative effector of steady-state concentration of glutamyl-tRNA reductase	2.02489	O	Post-translational modification, protein turnover, and chaperones
SAOUHSC_00035		Disulfide bond regulator	2.01469	O	Post-translational modification, protein turnover, and chaperones
SAOUHSC_01340		hypothetical protein	1.97952	O	Post-translational modification, protein turnover, and chaperones
SAOUHSC_00188		Pyruvate formate-lyase activating enzyme (EC 1.97.1.4)	1.89901	O	Post-translational modification, protein turnover, and chaperones
SAOUHSC_02694		Protein-disulfide isomerase, related to DsbA	1.61901	O	Post-translational modification, protein turnover, and chaperones
SAOUHSC_00364		Alkyl hydroperoxide reductase protein F (EC 1.6.4.-)	1.58554	O	Post-translational modification, protein turnover, and chaperones
SAOUHSC_03025		Pyrrolidone-carboxylate peptidase (EC 3.4.19.3)	1.58306	O	Post-translational modification, protein turnover, and chaperones
SAOUHSC_02277		N(6)-L-threonylcarbamoyladenine synthase (EC 2.3.1.234)	1.23424	O	Post-translational modification, protein turnover, and chaperones
SAOUHSC_02654		Thioredoxin reductase (EC 1.8.1.9)	1.16031	O	Post-translational modification, protein turnover, and chaperones
SAOUHSC_01066		Heme O synthase, protoheme IX farnesyltransferase (EC 2.5.1.-) COX10-CtaB	1.11977	O	Post-translational modification, protein turnover, and chaperones
SAOUHSC_01282		Glutathione peroxidase family protein	-1.42965	O	Post-translational modification, protein turnover, and chaperones
SAOUHSC_00987		Staphopain B precursor (EC 3.4.22.-)	-1.4674	O	Post-translational modification, protein turnover, and chaperones
SAOUHSC_00831		Organic hydroperoxide resistance protein	-1.60524	O	Post-translational modification, protein turnover, and chaperones
SAOUHSC_01949		Epidermin leader peptide processing serine protease epiP precursor (EC 3.4.21.-)	-2.06929	O	Post-translational modification, protein turnover, and chaperones
SAOUHSC_01860		FIG009688: Thioredoxin	-1.33012	O C	Post-translational modification, protein turnover, and chaperones
SAOUHSC_00748		Iron compound ABC uptake transporter ATP-binding protein	4.6035	P	Inorganic ion transport and metabolism
SAOUHSC_00747		Iron compound ABC uptake transporter permease protein	4.51458	P	Inorganic ion transport and metabolism
SAOUHSC_00746		Iron compound ABC uptake transporter permease protein	4.45787	P	Inorganic ion transport and metabolism
SAOUHSC_02381		Non-specific DNA-binding protein Dps / Iron-binding ferritin-like antioxidant protein / Ferroxidase (EC 1.16.3.1)	4.00649	P	Inorganic ion transport and metabolism
SAOUHSC_00325		Ferrous iron transport periplasmic protein EfeO, contains peptidase-M75 domain and (frequently) cupredoxin-like domain	3.81151	P	Inorganic ion transport and metabolism
SAOUHSC_00104		ABC transporter, ATP-binding protein	3.76913	P	Inorganic ion transport and metabolism
SAOUHSC_00326		Ferrous iron transport peroxidase EfeB	3.76553	P	Inorganic ion transport and metabolism
SAOUHSC_00103		Phosphonate ABC transporter permease protein phnE2 (TC 3.A.1.9.1)	3.61199	P	Inorganic ion transport and metabolism
SAOUHSC_01412		Nitric oxide reductase activation protein NorD	3.60604	P	Inorganic ion transport and metabolism
SAOUHSC_00102		Phosphonate ABC transporter permease protein phnE1 (TC 3.A.1.9.1)	3.54768	P	Inorganic ion transport and metabolism
SAOUHSC_02428		Heme ABC type transporter HtsABC, permease protein HtsB	2.96054	P	Inorganic ion transport and metabolism
SAOUHSC_00093		Manganese superoxide dismutase (EC 1.15.1.1); Superoxide dismutase [Fe] (EC 1.15.1.1)	2.95329	P	Inorganic ion transport and metabolism
SAOUHSC_00327		Ferrous iron transport permease EfeU	2.78308	P	Inorganic ion transport and metabolism
SAOUHSC_00105		ABC transporter, substrate-binding protein	2.74015	P	Inorganic ion transport and metabolism
SAOUHSC_00749		Iron compound ABC uptake transporter substrate-binding protein	2.58826	P	Inorganic ion transport and metabolism
SAOUHSC_02427		Heme ABC type transporter HtsABC, permease protein HtsC	2.39055	P	Inorganic ion transport and metabolism
SAOUHSC_02389		Zn(II) and Co(II) transmembrane diffusion facilitator	2.27546	P	Inorganic ion transport and metabolism
SAOUHSC_02671		Nitrate/nitrite transporter	2.18298	P	Inorganic ion transport and metabolism
SAOUHSC_01387		Phosphate transport system permease protein PstC (TC 3.A.1.7.1)	2.00558	P	Inorganic ion transport and metabolism
SAOUHSC_02430		Heme ABC type transporter HtsABC, heme-binding protein	1.99733	P	Inorganic ion transport and metabolism
SAOUHSC_02247		Na+-transporting ATP synthase	1.80696	P	Inorganic ion transport and metabolism
SAOUHSC_00698		Sodium/di- and tricarboxylate cotransporter	1.79817	P	Inorganic ion transport and metabolism
SAOUHSC_00074		Siderophore staphylobactin ABC transporter, substrate-binding protein SirA	1.7146	P	Inorganic ion transport and metabolism
SAOUHSC_02864		Ferrous iron transport protein B	1.62484	P	Inorganic ion transport and metabolism
SAOUHSC_00072		Siderophore staphylobactin ABC transporter, permease protein SirB	1.61158	P	Inorganic ion transport and metabolism
SAOUHSC_01707		Mn2+/Fe2+ transporter, NRAMP family	1.55508	P	Inorganic ion transport and metabolism
SAOUHSC_00842		Methionine ABC transporter ATP-binding protein	1.5468	P	Inorganic ion transport and metabolism
SAOUHSC_00976		Heme ABC type transporter HtsABC, heme-binding protein	1.50427	P	Inorganic ion transport and metabolism
SAOUHSC_00423		Methionine ABC transporter ATP-binding protein	1.30447	P	Inorganic ion transport and metabolism
SAOUHSC_01630		Rhodanese-like domain protein	1.22078	P	Inorganic ion transport and metabolism
SAOUHSC_01408		Uncharacterized protein YaaN	-1.47728	P	Inorganic ion transport and metabolism
SAOUHSC_00835		Arsenate reductase and related proteins, glutaredoxin family	-1.56561	P	Inorganic ion transport and metabolism
SAOUHSC_00632		Na(+) H(+) antiporter subunit G	-1.74318	P	Inorganic ion transport and metabolism
SAOUHSC_02321		Copper(I) chaperone CopZ	-1.93444	P	Inorganic ion transport and metabolism
SAOUHSC_00652		Ferrichrome transport ATP-binding protein fhuA (TC 1.B.14.1.4)	1.43441	P H	Inorganic ion transport and metabolism
SAOUHSC_00292		Pseudouridine 5'-phosphate glycosidase	1.95935	Q	Secondary metabolites biosynthesis, transport, and catabolism
SAOUHSC_02467		Alpha-acetolactate decarboxylase (EC 4.1.1.5)	1.77936	Q	Secondary metabolites biosynthesis, transport, and catabolism
SAOUHSC_02881		Diapolycopene oxygenase (EC 1.14.99.44)	-1.43896	Q	Secondary metabolites biosynthesis, transport, and catabolism
SAOUHSC_02936		metallo-beta-lactamase superfamily protein	1.593	Q P S	Secondary metabolites biosynthesis, transport, and catabolism
SAOUHSC_02769		FIG016157: Similar to nicotianamine synthase	2.35156	Q R	Secondary metabolites biosynthesis, transport, and catabolism
SAOUHSC_01413		Nitric oxide reductase activation protein NorQ	3.97336	R	General function prediction only
SAOUHSC_00555		Haloacid dehalogenase-like hydrolase	3.25975	R	General function prediction only
SAOUHSC_00130		Heme-degrading monooxygenase (EC 1.14.99.3)	3.19877	R	General function prediction only
SAOUHSC_00936		Competence protein CoiA	2.98201	R	General function prediction only
SAOUHSC_00608		Alcohol dehydrogenase (EC 1.1.1.1)	2.95455	R	General function prediction only
SAOUHSC_00420		Sodium-dependent transporter	2.71784	R	General function prediction only
SAOUHSC_03024		Rhodanese domain protein UPF0176, Firmicutes subgroup	2.48439	R	General function prediction only
SAOUHSC_02828		Glyoxalase family protein	2.28539	R	General function prediction only
SAOUHSC_02866		Putative antibiotic transport-associated protein	2.27589	R	General function prediction only
SAOUHSC_02258		Nitroreductase family protein	2.10529	R	General function prediction only
SAOUHSC_01823		UPF0721 transmembrane protein YfcA	1.98621	R	General function prediction only
SAOUHSC_01708		Lactam utilization protein LamB	1.96335	R	General function prediction only
SAOUHSC_00773		LysM domain protein	1.95863	R	General function prediction only
SAOUHSC_02146		Choloylglycine hydrolase (EC 3.5.1.24)	1.7852	R	General function prediction only
SAOUHSC_00459		16S rRNA (cytidine(1402)-2'-O)-methyltransferase (EC 2.1.1.198)	1.75085	R	General function prediction only
SAOUHSC_00729		COG0488: ATPase components of ABC transporters with duplicated ATPase domains	1.68401	R	General function prediction only
SAOUHSC_01691		Late competence protein ComEC, DNA transport	1.65913	R	General function prediction only
SAOUHSC_00410		Putative metal chaperone, involved in Zn homeostasis, GTPase of COG0523 family	1.64475	R	General function prediction only
SAOUHSC_00457		tRNA(1)(Val) (adenine(37)-N(6))-methyltransferase (EC 2.1.1.223)	1.63771	R	General function prediction only
SAOUHSC_02690		Zinc ABC transporter, substrate-binding lipoprotein AdcA	1.56571	R	General function prediction only
SAOUHSC_01958		Hypothetical protein SAV1831	1.51919	R	General function prediction only
SAOUHSC_00036		Zn-dependent hydroxyacylglutathione hydrolase / Polysulfide binding protein	1.46857	R	General function prediction only
SAOUHSC_02883		Secretory antigen precursor SsaA	1.43113	R	General function prediction only
SAOUHSC_03031		RarD protein	1.39723	R	General function prediction only
SAOUHSC_00604		hypothetical fig|282458.1.peg.578 homolog	1.37122	R	General function prediction only
SAOUHSC_02595		Sodium-dependent transporter	1.33488	R	General function prediction only
SAOUHSC_00965		hypothetical protein	1.28233	R	General function prediction only
SAOUHSC_01375		Putative hydrolase	1.22313	R	General function prediction only
SAOUHSC_01283		GTP-binding protein HflX	1.2156	R	General function prediction only
SAOUHSC_01661		tRNA (adenine(22)-N(1))-methyltransferase (EC 2.1.1.217)	1.17621	R	General function prediction only
SAOUHSC_01076		FIG007079: UPF0348 protein family	1.08306	R	General function prediction only
SAOUHSC_01724		Tetratricopeptide repeat (TPR) family protein	-1.16789	R	General function prediction only
SAOUHSC_01137		5'-nucleotidase YjjG (EC 3.1.3.5)	-1.20496	R	General function prediction only
SAOUHSC_01782		hypothetical protein	-1.20539	R	General function prediction only
SAOUHSC_00712		oxidoreductase of aldo/keto reductase family, subgroup 1	-1.21642	R	General function prediction only
SAOUHSC_02899		hypothetical protein	-1.21709	R	General function prediction only
SAOUHSC_02013		ThiJ/PfpI family protein	-1.22501	R	General function prediction only
SAOUHSC_03053	trmE	GTPase and tRNA-U34 5-formylation enzyme TrmE	-1.31541	R	General function prediction only
SAOUHSC_01547		DNA primase, phage associated	-1.39633	R	General function prediction only
SAOUHSC_02995		hypothetical protein lmo0761	-1.4076	R	General function prediction only
SAOUHSC_01323		Hydrolase, HAD superfamily	-1.42577	R	General function prediction only
SAOUHSC_02424		Membrane-bound metal-dependent hydrolase YdjM, induced during SOS response	-1.4331	R	General function prediction only
SAOUHSC_00121		Capsular polysaccharide synthesis enzyme Cap5H; O-acetyl transferase	-1.43777	R	General function prediction only
SAOUHSC_01969		Hypothetical protein SAV1839	-1.46386	R	General function prediction only
SAOUHSC_02594		Phosphoglycolate phosphatase	-1.48421	R	General function prediction only
SAOUHSC_00811		hypothetical protein	-1.48975	R	General function prediction only
SAOUHSC_01362		4-oxalocrotonate tautomerase	-1.49044	R	General function prediction only
SAOUHSC_00859		hypothetical protein	-1.56487	R	General function prediction only
SAOUHSC_02465		Hydrolase, HAD superfamily	-1.59017	R	General function prediction only
SAOUHSC_01665		CBS-domain-containing protein	-1.59435	R	General function prediction only
SAOUHSC_02753		YbbM seven transmembrane helix protein	-1.73298	R	General function prediction only
SAOUHSC_01964		Signal transduction protein TRAP (Target of RNAIII-activating protein)	-1.75923	R	General function prediction only
SAOUHSC_02846		hypothetical protein	-1.76056	R	General function prediction only
SAOUHSC_02447		NADP-dependent oxidoreductase YfmJ	-1.77128	R	General function prediction only
SAOUHSC_01407		5-bromo-4-chloroindolyl phosphate hydrolysis protein XpaC	-1.79543	R	General function prediction only
SAOUHSC_02900		Predicted hydrolase/acyltransferase	-1.91696	R	General function prediction only
SAOUHSC_02448		cell surface hydrolase (putative)	-2.1157	R	General function prediction only
SAOUHSC_00514		Hypothetical protein DUF901, similar to C-terminal domain of ribosome protection-type Tc-resistance proteins	-2.1269	R	General function prediction only
SAOUHSC_01855		General stress protein-like protein	-2.22894	R	General function prediction only
SAOUHSC_02665		General stress protein 26	-2.47781	R	General function prediction only
SAOUHSC_02930		hypothetical protein	-2.48437	R	General function prediction only
SAOUHSC_00533		D-lactate dehydratase (EC 4.2.1.130) @ Chaperone Hsp31	-2.82309	R	General function prediction only
SAOUHSC_02049		Phage terminase, large subunit	-3.0845	R	General function prediction only
SAOUHSC_02437		conserved hypothetical protein	5.79079	S	Function unknown
SAOUHSC_01115		conserved hypothetical protein	5.13872	S	Function unknown
SAOUHSC_01110		fibrinogen-binding protein-related	5.03512	S	Function unknown
SAOUHSC_01114		fibrinogen-binding protein	4.85917	S	Function unknown
SAOUHSC_01180		hypothetical protein	4.53626	S	Function unknown
SAOUHSC_01880		conserved hypothetical protein	4.52638	S	Function unknown
SAOUHSC_00253		hypothetical protein	4.29865	S	Function unknown
SAOUHSC_01422		conserved hypothetical protein	4.1428	S	Function unknown
SAOUHSC_01500		conserved hypothetical protein	4.08563	S	Function unknown
SAOUHSC_01113		FIG016906: hypothetical protein	3.83303	S	Function unknown
SAOUHSC_00131		FIG039061: hypothetical protein related to heme utilization	3.60155	S	Function unknown
SAOUHSC_02620		hypothetical protein	3.31624	S	Function unknown
SAOUHSC_00560		hypothetical protein	3.25292	S	Function unknown
SAOUHSC_02768		FIG018700: hypothetical protein	3.21156	S	Function unknown
SAOUHSC_00559		hypothetical protein	3.20473	S	Function unknown
SAOUHSC_01805		truncated transposase, putative	3.08403	S	Function unknown
SAOUHSC_00717		hypothetical protein	3.06937	S	Function unknown
SAOUHSC_02781		hypothetical protein	3.06906	S	Function unknown
SAOUHSC_00172		conserved hypothetical protein	3.03541	S	Function unknown
SAOUHSC_00052		conserved hypothetical protein	3.02433	S	Function unknown
SAOUHSC_00094		conserved hypothetical protein	2.96965	S	Function unknown
SAOUHSC_01761		hypothetical protein	2.82186	S	Function unknown
SAOUHSC_01118		conserved hypothetical protein	2.79094	S	Function unknown
SAOUHSC_02646		hypothetical protein	2.77988	S	Function unknown
SAOUHSC_01760		conserved hypothetical protein	2.70123	S	Function unknown
SAOUHSC_00323		conserved hypothetical protein	2.61028	S	Function unknown
SAOUHSC_02663		conserved hypothetical protein	2.54575	S	Function unknown
SAOUHSC_00814		truncated secreted von Willebrand factor-binding protein	2.51309	S	Function unknown
SAOUHSC_00580		FIG01308914: hypothetical protein YwzC	2.46411	S	Function unknown
SAOUHSC_01288		conserved hypothetical protein	2.45475	S	Function unknown
SAOUHSC_02872		Hypothetical protein FIG016047	2.45462	S	Function unknown
SAOUHSC_01265		FIG006542: Phosphoesterase	2.37311	S	Function unknown
SAOUHSC_01513		conserved hypothetical protein	2.36382	S	Function unknown
SAOUHSC_A01909		hypothetical protein	2.36218	S	Function unknown
SAOUHSC_01798		hypothetical protein	2.28018	S	Function unknown
SAOUHSC_00561		hypothetical protein	2.24484	S	Function unknown
SAOUHSC_00161		conserved hypothetical protein	2.20603	S	Function unknown
SAOUHSC_01456		Uncharacterized iron-regulated membrane protein; Iron-uptake factor PiuB	2.17093	S	Function unknown
SAOUHSC_03021		hypothetical protein	2.12837	S	Function unknown
SAOUHSC_00322		Putative membrane protein YeiH	2.10361	S	Function unknown
SAOUHSC_01112		conserved hypothetical protein	2.04258	S	Function unknown
SAOUHSC_02972		immunodominant antigen B	2.03702	S	Function unknown
SAOUHSC_00261		Putative secretion system component EssB/YukC	2.03171	S	Function unknown
SAOUHSC_02144		hypothetical protein	1.97961	S	Function unknown
SAOUHSC_01953		Gallidermin superfamily epiA, putative	1.97943	S	Function unknown
SAOUHSC_02863		hypothetical protein	1.96728	S	Function unknown
SAOUHSC_01680		16S rRNA (uracil(1498)-N(3))-methyltransferase (EC 2.1.1.193)	1.96642	S	Function unknown
SAOUHSC_01706		hypothetical protein	1.9644	S	Function unknown
SAOUHSC_01920		Hypothetical protein SAV1801	1.95566	S	Function unknown
SAOUHSC_01985		conserved hypothetical protein	1.94146	S	Function unknown
SAOUHSC_02635		Teicoplanin resistance associated membrane protein TcaA	1.9412	S	Function unknown
SAOUHSC_02101		FIG01108210: hypothetical protein	1.86706	S	Function unknown
SAOUHSC_A01455		hypothetical phage protein	1.83066	S	Function unknown
SAOUHSC_02104		conserved hypothetical protein	1.81934	S	Function unknown
SAOUHSC_00662		hypothetical protein	1.79462	S	Function unknown
SAOUHSC_01338		hypothetical protein	1.78508	S	Function unknown
SAOUHSC_00258		Putative secretion accessory protein EsaA/YueB @ Bacteriophage SPP1 receptor	1.76552	S	Function unknown
SAOUHSC_02853		hypothetical protein	1.75097	S	Function unknown
SAOUHSC_01304		conserved hypothetical protein	1.74274	S	Function unknown
SAOUHSC_01922		Hypothetical protein SAV1803	1.68221	S	Function unknown
SAOUHSC_00245		truncated transposase	1.6396	S	Function unknown
SAOUHSC_02695		hypothetical protein	1.62675	S	Function unknown
SAOUHSC_01303		conserved hypothetical protein	1.61456	S	Function unknown
SAOUHSC_01921		conserved hypothetical protein	1.60854	S	Function unknown
SAOUHSC_00639		hypothetical protein	1.58001	S	Function unknown
SAOUHSC_02016		conserved hypothetical phage protein	1.57421	S	Function unknown
SAOUHSC_00964		hypothetical protein	1.57293	S	Function unknown
SAOUHSC_00316		hypothetical protein	1.56365	S	Function unknown
SAOUHSC_02167		conserved hypothetical phage protein	1.53794	S	Function unknown
SAOUHSC_00053		hypothetical protein	1.53217	S	Function unknown
SAOUHSC_01232		ribosomal protein S2	1.48803	S	Function unknown
SAOUHSC_00051		Phosphatidylinositol-specific phospholipase C (EC 4.6.1.13)	1.48556	S	Function unknown
SAOUHSC_02596		Hypothetical protein SAV2322	1.48207	S	Function unknown
SAOUHSC_00244		hypothetical protein	1.46742	S	Function unknown
SAOUHSC_00054		hypothetical protein	1.42163	S	Function unknown
SAOUHSC_00800		hypothetical protein	1.41071	S	Function unknown
SAOUHSC_01067		Hypothetical protein DUF420	1.40906	S	Function unknown
SAOUHSC_00465		Veg protein	1.39428	S	Function unknown
SAOUHSC_01233		conserved hypothetical protein	1.39318	S	Function unknown
SAOUHSC_01131		hypothetical protein	1.37979	S	Function unknown
SAOUHSC_00551		FIG011895: hypothetical protein	1.36816	S	Function unknown
SAOUHSC_01123		hypothetical protein	1.35682	S	Function unknown
SAOUHSC_00257		6 kDa early secretory antigenic target ESAT-6 (EsxA)	1.31475	S	Function unknown
SAOUHSC_02823		putative membrane protein	1.31028	S	Function unknown
SAOUHSC_01350		Acyl-phosphate:glycerol-3-phosphate O-acyltransferase PlsY (EC 2.3.1.n3)	1.29056	S	Function unknown
SAOUHSC_00549		GTP cyclohydrolase I (EC 3.5.4.16) type 2	1.28241	S	Function unknown
SAOUHSC_01127		conserved hypothetical protein	1.27489	S	Function unknown
SAOUHSC_00401		conserved hypothetical protein	1.27151	S	Function unknown
SAOUHSC_01125		conserved hypothetical protein	1.24937	S	Function unknown
SAOUHSC_01124		hypothetical protein	1.20566	S	Function unknown
SAOUHSC_02391		conserved hypothetical protein	1.20256	S	Function unknown
SAOUHSC_00550		FIG013761: LmbE family protein	1.17828	S	Function unknown
SAOUHSC_00686		hypothetical protein	-1.09119	S	Function unknown
SAOUHSC_02593		Hypothetical protein SAV2319	-1.09561	S	Function unknown
SAOUHSC_00820		hypothetical protein	-1.14124	S	Function unknown
SAOUHSC_02811		GTP pyrophosphokinase (EC 2.7.6.5)	-1.14295	S	Function unknown
SAOUHSC_02931		hypothetical protein	-1.1553	S	Function unknown
SAOUHSC_02775		hypothetical protein	-1.1947	S	Function unknown
SAOUHSC_00821		hypothetical protein	-1.21221	S	Function unknown
SAOUHSC_00793		hypothetical protein	-1.22755	S	Function unknown
SAOUHSC_00890		hypothetical protein	-1.25138	S	Function unknown
SAOUHSC_02925		hypothetical protein	-1.25432	S	Function unknown
SAOUHSC_01051		hypothetical protein	-1.28094	S	Function unknown
SAOUHSC_01664		Phosphoenolpyruvate synthase regulatory protein	-1.28473	S	Function unknown
SAOUHSC_00134		conserved hypothetical protein	-1.28936	S	Function unknown
SAOUHSC_01061		hypothetical protein	-1.31779	S	Function unknown
SAOUHSC_01957		hypothetical protein within pathogenicity island	-1.32059	S	Function unknown
SAOUHSC_00356		hypothetical protein	-1.32768	S	Function unknown
SAOUHSC_01863		Hypothetical protein MW1689	-1.33848	S	Function unknown
SAOUHSC_02226		conserved hypothetical phage protein	-1.35029	S	Function unknown
SAOUHSC_01242		Bacterial ribosome SSU maturation protein RimP	-1.35617	S	Function unknown
SAOUHSC_02145		hypothetical protein	-1.37797	S	Function unknown
SAOUHSC_00986		cysteine protease, putative	-1.41916	S	Function unknown
SAOUHSC_02928		conserved hypothetical protein	-1.44609	S	Function unknown
SAOUHSC_00978		hypothetical protein	-1.46418	S	Function unknown
SAOUHSC_00065		hypothetical protein	-1.47305	S	Function unknown
SAOUHSC_00156		Outer surface protein of unknown function, cellobiose operon	-1.50308	S	Function unknown
SAOUHSC_02896		hypothetical protein	-1.54744	S	Function unknown
SAOUHSC_02157		conserved hypothetical protein	-1.54856	S	Function unknown
SAOUHSC_01024		hypothetical protein	-1.55604	S	Function unknown
SAOUHSC_02443		Hypothetical protein SAV2184	-1.57272	S	Function unknown
SAOUHSC_00362		hypothetical protein	-1.57675	S	Function unknown
SAOUHSC_01609		hypothetical protein	-1.59792	S	Function unknown
SAOUHSC_01529		major tail protein	-1.59847	S	Function unknown
SAOUHSC_02650		hypothetical protein similar to TpgX	-1.62136	S	Function unknown
SAOUHSC_01578		Phage protein	-1.62226	S	Function unknown
SAOUHSC_01610		hypothetical protein	-1.62241	S	Function unknown
SAOUHSC_A02856		hypothetical protein	-1.62325	S	Function unknown
SAOUHSC_01622		hypothetical protein	-1.63149	S	Function unknown
SAOUHSC_00268		COG5444 domain protein within ESAT-6 gene cluster	-1.63562	S	Function unknown
SAOUHSC_00269		Repetitive hypothetical protein near ESAT cluster, SA0282 homolog	-1.63819	S	Function unknown
SAOUHSC_01577		conserved hypothetical phage protein	-1.64339	S	Function unknown
SAOUHSC_02568		Hypothetical protein SAV2296	-1.66997	S	Function unknown
SAOUHSC_02322		Repressor CsoR of the copZA operon	-1.69084	S	Function unknown
SAOUHSC_00810		hypothetical protein	-1.69952	S	Function unknown
SAOUHSC_00788		FIG002813: LPPG:FO 2-phospho-L-lactate transferase like, CofD-like	-1.70959	S	Function unknown
SAOUHSC_01136		conserved hypothetical protein	-1.71322	S	Function unknown
SAOUHSC_01704		conserved hypothetical protein	-1.74727	S	Function unknown
SAOUHSC_02441		alkaline shock protein 23	-1.79104	S	Function unknown
SAOUHSC_00789		FIG001886: Cytoplasmic hypothetical protein	-1.80156	S	Function unknown
SAOUHSC_02515		Hypothetical protein SAV2252	-1.8405	S	Function unknown
SAOUHSC_01135		conserved hypothetical protein	-1.84278	S	Function unknown
SAOUHSC_02442		Hypothetical protein SAV2183	-1.85024	S	Function unknown
SAOUHSC_00135		hypothetical protein	-1.89146	S	Function unknown
SAOUHSC_01068		conserved hypothetical protein	-1.89364	S	Function unknown
SAOUHSC_00358		hypothetical protein	-1.90185	S	Function unknown
SAOUHSC_00369		hypothetical protein	-1.96646	S	Function unknown
SAOUHSC_01986		conserved hypothetical protein	-1.9789	S	Function unknown
SAOUHSC_00837		conserved hypothetical protein	-2.06037	S	Function unknown
SAOUHSC_00040		conserved hypothetical protein	-2.06991	S	Function unknown
SAOUHSC_03035		hypothetical protein	-2.0934	S	Function unknown
SAOUHSC_01854		Maebl	-2.12531	S	Function unknown
SAOUHSC_01037		hypothetical protein	-2.13665	S	Function unknown
SAOUHSC_02220		phi ETA orf 18-like protein	-2.37087	S	Function unknown
SAOUHSC_02771		conserved hypothetical protein	-2.39144	S	Function unknown
SAOUHSC_01550		conserved hypothetical phage protein	-2.3928	S	Function unknown
SAOUHSC_02219		hypothetical protein within a prophage	-2.41458	S	Function unknown
SAOUHSC_02225		Phage protein	-2.47311	S	Function unknown
SAOUHSC_00146		hypothetical protein	-2.61066	S	Function unknown
SAOUHSC_00383		conserved hypothetical protein	-2.62377	S	Function unknown
SAOUHSC_01945		BsaG protein	-2.68442	S	Function unknown
SAOUHSC_02048		Phage portal	-2.74834	S	Function unknown
SAOUHSC_00940		Adenylate cyclase (EC 4.6.1.1)	-2.92552	S	Function unknown
SAOUHSC_02033		Tape measure protein [SA bacteriophages 11, Mu50B]	-3.01921	S	Function unknown
SAOUHSC_02228		conserved hypothetical phage protein	-3.16396	S	Function unknown
SAOUHSC_02205		conserved hypothetical phage protein	-3.25081	S	Function unknown
SAOUHSC_02025		phi SLT orf 99-like protein	-3.37248	S	Function unknown
SAOUHSC_02774		hypothetical protein	-3.51018	S	Function unknown
SAOUHSC_02231		anti repressor	-3.6029	S	Function unknown
SAOUHSC_02223		phi PVL orf 39-like protein	-3.64427	S	Function unknown
SAOUHSC_02221		conserved hypothetical phage protein	-3.69769	S	Function unknown
SAOUHSC_02040		conserved hypothetical phage protein	-3.79225	S	Function unknown
SAOUHSC_02031		hypothetical protein	-3.80229	S	Function unknown
SAOUHSC_02078		phi PV83 orf 10-like proterin	-3.87335	S	Function unknown
SAOUHSC_02042		Phage transcriptional terminator	-3.96771	S	Function unknown
SAOUHSC_02081		conserved hypothetical phage protein	-4.01139	S	Function unknown
SAOUHSC_02034		conserved hypothetical phage protein	-4.02657	S	Function unknown
SAOUHSC_02233		phi PVL orf 32-like protein	-4.0543	S	Function unknown
SAOUHSC_02029		Putative major teichoic acid biosynthesis protein C	-4.09062	S	Function unknown
SAOUHSC_02043		Phage major capsid protein	-4.14083	S	Function unknown
SAOUHSC_02037		Phage capsid and scaffold	-4.15237	S	Function unknown
SAOUHSC_02079		conserved hypothetical protein	-4.16556	S	Function unknown
SAOUHSC_02071		single-strand DNA-binding protein, putative	-4.25487	S	Function unknown
SAOUHSC_02052		hypothetical phage protein	-4.27967	S	Function unknown
SAOUHSC_02229		anti repressor	-4.28863	S	Function unknown
SAOUHSC_02044		Phage capsid and scaffold	-4.29302	S	Function unknown
SAOUHSC_02036		hypothetical protein	-4.3484	S	Function unknown
SAOUHSC_02038		Phage protein	-4.39259	S	Function unknown
SAOUHSC_02054		conserved hypothetical phage protein	-4.40334	S	Function unknown
SAOUHSC_02234		hypothetical protein within a prophage	-4.42916	S	Function unknown
SAOUHSC_02073		hypothetical protein	-4.44425	S	Function unknown
SAOUHSC_02028		hypothetical protein within a prophage	-4.47732	S	Function unknown
SAOUHSC_02053		Transcriptional activator rinB, phage associated	-4.47919	S	Function unknown
SAOUHSC_02056		hypothetical phage protein	-4.51157	S	Function unknown
SAOUHSC_02026		Hypothetical protein, phi-ETA orf58 homolog [SA bacteriophages 11, Mu50B]	-4.51923	S	Function unknown
SAOUHSC_02075		conserved hypothetical phage protein	-4.59617	S	Function unknown
SAOUHSC_02068		conserved hypothetical phage protein	-4.60259	S	Function unknown
SAOUHSC_02058		conserved hypothetical phage protein	-4.61021	S	Function unknown
SAOUHSC_02055		conserved hypothetical phage protein	-4.62396	S	Function unknown
SAOUHSC_02070		Hypothetical protein, PV83 orf19 homolog [SA bacteriophages 11, Mu50B]	-4.63356	S	Function unknown
SAOUHSC_02035		Phage protein	-4.63432	S	Function unknown
SAOUHSC_02060		phi PVL orf 51-like protein	-4.63853	S	Function unknown
SAOUHSC_02072		conserved hypothetical phage protein	-4.64948	S	Function unknown
SAOUHSC_02065		Phage protein	-4.82841	S	Function unknown
SAOUHSC_02059		phi PVL orf 52-like protein	-4.83016	S	Function unknown
SAOUHSC_02063		PV83 orf 23-like protein-related protein	-4.90841	S	Function unknown
SAOUHSC_02064		phi ETA orf 25-like protein	-4.96006	S	Function unknown
SAOUHSC_02061		phi PVL orf 50-like protein	-4.96672	S	Function unknown
SAOUHSC_02074		phi PVL orf 39-like protein	-5.11865	S	Function unknown
SAOUHSC_02213		Hypothetical protein, PV83 orf22 homolog [SA bacteriophages 11, Mu50B]	-5.32314	S	Function unknown
SAOUHSC_02466		truncated MHC class II analog protein	-5.93274	S	Function unknown
SAOUHSC_A01436		hypothetical protein	1.79769e+308	S	Function unknown
SAOUHSC_02251		Hypothetical SAV0799 homolog in superantigen-encoding pathogenicity islands SaPI	4.45231	T	Signal transduction mechanisms
SAOUHSC_02964		Transcriptional regulator ArcR essential for anaerobic expression of the ADI pathway, Crp/Fnr family	3.57389	T	Signal transduction mechanisms
SAOUHSC_00714		Sensor histidine protein kinase SaeS (EC 2.7.13.3) (exoprotein expression protein S)	2.00392	T	Signal transduction mechanisms
SAOUHSC_01981		Two-component sensor histidine kinase-like protein	1.51969	T	Signal transduction mechanisms
SAOUHSC_00230		Autolysis histidine kinase LytS	1.41342	T	Signal transduction mechanisms
SAOUHSC_01673		Phosphate starvation-inducible protein PhoH, predicted ATPase	-1.37671	T	Signal transduction mechanisms
SAOUHSC_02047		Phage minor head protein	-2.51266	T	Signal transduction mechanisms
SAOUHSC_01980		Two-component response regulator-like protein	1.40591	T K	Signal transduction mechanisms
SAOUHSC_01640		Late competence protein ComGC, access of DNA to ComEA, FIG007487	2.9486	U	Intracellular trafficking, secretion, and vesicular transport
SAOUHSC_00902		Signal peptidase I (EC 3.4.21.89)	1.28092	U	Intracellular trafficking, secretion, and vesicular transport
SAOUHSC_02989	secY	Protein translocase subunit SecY clustered with accessory secretion system	1.25008	U	Intracellular trafficking, secretion, and vesicular transport
SAOUHSC_00903		Signal peptidase I (EC 3.4.21.89)	1.20599	U	Intracellular trafficking, secretion, and vesicular transport
SAOUHSC_02022		hypothetical protein	-3.60127	U W S	Intracellular trafficking, secretion, and vesicular transport
SAOUHSC_02003		Lipid A export ATP-binding/permease protein MsbA	2.30772	V	Defense mechanisms
SAOUHSC_00250		hypothetical protein	2.2582	V	Defense mechanisms
SAOUHSC_00249		ABC transporter, ATP-binding protein	1.72661	V	Defense mechanisms
SAOUHSC_02719		ABC transporter, ATP-binding protein	1.53175	V	Defense mechanisms
SAOUHSC_00998		FmtA protein involved in methicillin resistance	1.20234	V	Defense mechanisms
SAOUHSC_01220		FmhC protein of FemAB family	1.12486	V	Defense mechanisms
SAOUHSC_01373		tRNA-dependent lipid II-Gly glycyltransferase (EC 2.3.2.17) @ tRNA-dependent lipid II-GlyGly glycyltransferase (EC 2.3.2.17) @ FemA, factor essential for methicillin resistance	-1.31018	V	Defense mechanisms
SAOUHSC_00647		Multidrug resistance ABC transporter ATP-binding and permease protein	-2.10798	V	Defense mechanisms

## Sheet: Table S2B
Table S2. Summary of transcriptome comparisons betweens Groups 1 (reference) and Groups 2, 3 and 4.
Table S2B. GROUP 3 vs GROUP 1
Gene ID	Locus	Description	log2(fold_change)	COG	Primary COG Category
SAOUHSC_01905		truncated transposas, putative	6.15232	C	Energy production and conversion
SAOUHSC_01032		Cytochrome d ubiquinol oxidase subunit II (EC 1.10.3.-)	4.48342	C	Energy production and conversion
SAOUHSC_02943		Citrate/H+ symporter of CitMHS family	4.15672	C	Energy production and conversion
SAOUHSC_01031		Cytochrome d ubiquinol oxidase subunit I (EC 1.10.3.-)	3.98525	C	Energy production and conversion
SAOUHSC_00897		Glycerophosphoryl diester phosphodiesterase, periplasmic (EC 3.1.4.46)	2.35769	C	Energy production and conversion
SAOUHSC_01071		Glycerophosphoryl diester phosphodiesterase (EC 3.1.4.46)	2.04517	C	Energy production and conversion
SAOUHSC_00893		Putative NADH-dependent flavin oxidoreductase	1.95076	C	Energy production and conversion
SAOUHSC_01820		Acetate kinase (EC 2.7.2.1)	1.51999	C	Energy production and conversion
SAOUHSC_01810		NADP-dependent malic enzyme (EC 1.1.1.40)	1.3826	C	Energy production and conversion
SAOUHSC_01276	glpK	Glycerol kinase (EC 2.7.1.30)	1.2582	C	Energy production and conversion
SAOUHSC_01267		2-oxoglutarate oxidoreductase, beta subunit (EC 1.2.7.3)	-1.20808	C	Energy production and conversion
SAOUHSC_01218		Succinyl-CoA ligase [ADP-forming] alpha chain (EC 6.2.1.5)	-1.21847	C	Energy production and conversion
SAOUHSC_02922		L-lactate dehydrogenase (EC 1.1.1.27)	-1.25318	C	Energy production and conversion
SAOUHSC_00534		Hypothetical sugar kinase similar to L-Ribulokinase (FGGY family)	-1.26213	C	Energy production and conversion
SAOUHSC_02140		Manganese-dependent inorganic pyrophosphatase (EC 3.6.1.1)	-1.29533	C	Energy production and conversion
SAOUHSC_00067		L-lactate permease	-1.42711	C	Energy production and conversion
SAOUHSC_01614		Dihydrolipoamide dehydrogenase of branched-chain alpha-keto acid dehydrogenase (EC 1.8.1.4)	-1.44841	C	Energy production and conversion
SAOUHSC_02363		Aldehyde dehydrogenase (EC 1.2.1.3)	-1.74832	C	Energy production and conversion
SAOUHSC_02684		Nitrite reductase [NAD(P)H] large subunit (EC 1.7.1.4)	-1.79453	C	Energy production and conversion
SAOUHSC_02829		Oxygen-insensitive NAD(P)H nitroreductase (EC 1.-.-.-) / Dihydropteridine reductase (EC 1.5.1.34)	-1.83629	C	Energy production and conversion
SAOUHSC_01406		Acylphosphate phosphohydrolase (EC 3.6.1.7), putative	-1.94822	C	Energy production and conversion
SAOUHSC_01611		Dihydrolipoamide acyltransferase component of branched-chain alpha-keto acid dehydrogenase complex (EC 2.3.1.168)	-1.95545	C	Energy production and conversion
SAOUHSC_00113		Acetaldehyde dehydrogenase (EC 1.2.1.10) / Alcohol dehydrogenase (EC 1.1.1.1)	-2.14616	C	Energy production and conversion
SAOUHSC_00319		Luciferase-like monooxygenase (EC 1.14.-.-)	-2.23636	C	Energy production and conversion
SAOUHSC_02875		D-specific D-2-hydroxyacid dehydrogenase ddh homolog (EC 1.1.1.28)	1.55297	C H R	Energy production and conversion
SAOUHSC_02577		Glyoxylate reductase (EC 1.1.1.79) / Glyoxylate reductase (EC 1.1.1.26) / Hydroxypyruvate reductase (EC 1.1.1.81)	-2.17464	C H R	Energy production and conversion
SAOUHSC_00628		Na(+) H(+) antiporter subunit D	-2.21495	C P	Energy production and conversion
SAOUHSC_02999		Tyrosine-protein kinase EpsD (EC 2.7.10.2)	5.57462	D	Cell cycle control, cell division, chromosome partitioning
SAOUHSC_01903		ClC-type fluoride channel (CrcB homolog)	3.84218	D	Cell cycle control, cell division, chromosome partitioning
SAOUHSC_01904		ClC-type fluoride channel (CrcB homolog)	1.95806	D	Cell cycle control, cell division, chromosome partitioning
SAOUHSC_00484		tRNA(Ile)-lysidine synthetase (EC 6.3.4.19)	1.76982	D	Cell cycle control, cell division, chromosome partitioning
SAOUHSC_00229		Nitric oxide-dependent regulator DnrN or NorA	1.53245	D	Cell cycle control, cell division, chromosome partitioning
SAOUHSC_01063		Cell division protein FtsW	1.22072	D	Cell cycle control, cell division, chromosome partitioning
SAOUHSC_00482		Cell division protein DivIC (FtsB), stabilizes FtsL against RasP cleavage	-1.20128	D	Cell cycle control, cell division, chromosome partitioning
SAOUHSC_03052		tRNA uridine 5-carboxymethylaminomethyl modification enzyme GidA	-1.42753	D	Cell cycle control, cell division, chromosome partitioning
SAOUHSC_02319		Rod shape-determining protein RodA	-1.46531	D	Cell cycle control, cell division, chromosome partitioning
SAOUHSC_01462		Cell division protein GpsB, coordinates the switch between cylindrical and septal cell wall synthesis by re-localization of PBP1	-1.88497	D	Cell cycle control, cell division, chromosome partitioning
SAOUHSC_02757		YefM protein (antitoxin to YoeB)	-2.25299	D	Cell cycle control, cell division, chromosome partitioning
SAOUHSC_00115		Tyrosine-protein kinase EpsD (EC 2.7.10.2)	-2.41992	D	Cell cycle control, cell division, chromosome partitioning
SAOUHSC_02971		Zinc metalloproteinase aureolysin (EC 3.4.24.29)	6.86796	E	Amino acid transport and metabolism
SAOUHSC_01452		Alanine dehydrogenase (EC 1.4.1.1)	5.78348	E	Amino acid transport and metabolism
SAOUHSC_01411		Branched-chain amino acid transport system carrier protein	5.40206	E	Amino acid transport and metabolism
SAOUHSC_02969		Arginine deiminase (EC 3.5.3.6)	5.28864	E	Amino acid transport and metabolism
SAOUHSC_00914		hypothetical protein	5.21606	E	Amino acid transport and metabolism
SAOUHSC_01370		Phosphoribosylanthranilate isomerase (EC 5.3.1.24)	4.60713	E	Amino acid transport and metabolism
SAOUHSC_01368	trpD	Anthranilate phosphoribosyltransferase (EC 2.4.2.18)	4.09754	E	Amino acid transport and metabolism
SAOUHSC_01825		Putative cysteine desulfurase, associated with tRNA 4-thiouridine synthase	4.06508	E	Amino acid transport and metabolism
SAOUHSC_00899		Argininosuccinate synthase (EC 6.3.4.5)	4.02885	E	Amino acid transport and metabolism
SAOUHSC_02968		Ornithine carbamoyltransferase (EC 2.1.3.3)	3.92281	E	Amino acid transport and metabolism
SAOUHSC_03014	hisG	ATP phosphoribosyltransferase (EC 2.4.2.17)	3.83761	E	Amino acid transport and metabolism
SAOUHSC_01369	trpC	Indole-3-glycerol phosphate synthase (EC 4.1.1.48)	3.82287	E	Amino acid transport and metabolism
SAOUHSC_01451		Threonine dehydratase, catabolic (EC 4.3.1.19) @ L-serine dehydratase, (PLP)-dependent (EC 4.3.1.17)	3.81791	E	Amino acid transport and metabolism
SAOUHSC_02561	ureC	Urease alpha subunit (EC 3.5.1.5)	3.49808	E	Amino acid transport and metabolism
SAOUHSC_00170		RGD-containing lipoprotein	3.46959	E	Amino acid transport and metabolism
SAOUHSC_03013		Histidinol dehydrogenase (EC 1.1.1.23)	3.42992	E	Amino acid transport and metabolism
SAOUHSC_00937		Oligoendopeptidase F (EC 3.4.24.-)	3.16368	E	Amino acid transport and metabolism
SAOUHSC_02770		FIG016473: Diaminopimelate epimerase homolog	3.13276	E	Amino acid transport and metabolism
SAOUHSC_00928		Oligopeptide ABC transporter, periplasmic oligopeptide-binding protein OppA (TC 3.A.1.5.1)	2.94915	E	Amino acid transport and metabolism
SAOUHSC_00171		Gamma-glutamyltranspeptidase (EC 2.3.2.2) @ Glutathione hydrolase (EC 3.4.19.13)	2.75642	E	Amino acid transport and metabolism
SAOUHSC_02558	ureA	Urease gamma subunit (EC 3.5.1.5)	2.7414	E	Amino acid transport and metabolism
SAOUHSC_01371		Tryptophan synthase beta chain (EC 4.2.1.20)	2.63467	E	Amino acid transport and metabolism
SAOUHSC_00898		Argininosuccinate lyase (EC 4.3.2.1)	2.62421	E	Amino acid transport and metabolism
SAOUHSC_01319		Aspartokinase (EC 2.7.2.4)	2.60102	E	Amino acid transport and metabolism
SAOUHSC_01483		Chorismate synthase (EC 4.2.3.5)	2.59805	E	Amino acid transport and metabolism
SAOUHSC_00949		Sodium:alanine symporter family protein	2.47942	E	Amino acid transport and metabolism
SAOUHSC_02609		Fosfomycin resistance protein FosB	2.32674	E	Amino acid transport and metabolism
SAOUHSC_02622		Sodium/glutamate symporter	2.2569	E	Amino acid transport and metabolism
SAOUHSC_02967		Arginine/ornithine antiporter ArcD	2.20819	E	Amino acid transport and metabolism
SAOUHSC_01046		Spermidine/putrescine import ABC transporter ATP-binding protein PotA (TC 3.A.1.11.1)	2.18743	E	Amino acid transport and metabolism
SAOUHSC_01482	aroB	3-dehydroquinate synthase (EC 4.2.3.4)	2.17008	E	Amino acid transport and metabolism
SAOUHSC_01047		Spermidine/putrescine import ABC transporter permease protein PotB (TC 3.A.1.11.1)	2.15782	E	Amino acid transport and metabolism
SAOUHSC_01941		serine protease SplC	1.99492	E	Amino acid transport and metabolism
SAOUHSC_02924		Aminotransferase	1.9683	E	Amino acid transport and metabolism
SAOUHSC_01942		serine protease	1.9238	E	Amino acid transport and metabolism
SAOUHSC_02557		Eukaryotic-type low-affinity urea transporter	1.9196	E	Amino acid transport and metabolism
SAOUHSC_02932		Choline dehydrogenase (EC 1.1.99.1)	1.90799	E	Amino acid transport and metabolism
SAOUHSC_01450		Serine/threonine exchanger SteT	1.79009	E	Amino acid transport and metabolism
SAOUHSC_01394		Aspartokinase (EC 2.7.2.4)	1.64975	E	Amino acid transport and metabolism
SAOUHSC_02767		Oligopeptide transporter putative substrate binding domain	1.64901	E	Amino acid transport and metabolism
SAOUHSC_00008		Histidine ammonia-lyase (EC 4.3.1.3)	1.62925	E	Amino acid transport and metabolism
SAOUHSC_01712		Allophanate hydrolase 2 subunit 1 (EC 3.5.1.54)	1.58328	E	Amino acid transport and metabolism
SAOUHSC_01354		Sodium:alanine symporter family protein	1.52127	E	Amino acid transport and metabolism
SAOUHSC_01481		5-Enolpyruvylshikimate-3-phosphate synthase (EC 2.5.1.19)	1.24001	E	Amino acid transport and metabolism
SAOUHSC_00282		Branched-chain amino acid transport system carrier protein	1.22933	E	Amino acid transport and metabolism
SAOUHSC_01626		Aminopeptidase YpdF (MP-, MA-, MS-, AP-, NP- specific)	1.20085	E	Amino acid transport and metabolism
SAOUHSC_00733		Biosynthetic Aromatic amino acid aminotransferase beta (EC 2.6.1.57)	1.17944	E	Amino acid transport and metabolism
SAOUHSC_02839		L-serine dehydratase, alpha subunit (EC 4.3.1.17)	-1.15945	E	Amino acid transport and metabolism
SAOUHSC_01049		Spermidine/putrescine import ABC transporter substrate-binding protein PotD (TC 3.A.1.11.1)	-1.38768	E	Amino acid transport and metabolism
SAOUHSC_00894	rocD	Acetylornithine aminotransferase 2 (EC 2.6.1.11)	-1.39018	E	Amino acid transport and metabolism
SAOUHSC_00895		NAD-specific glutamate dehydrogenase (EC 1.4.1.2)	-1.3949	E	Amino acid transport and metabolism
SAOUHSC_00836		Glycine cleavage system H protein	-1.5702	E	Amino acid transport and metabolism
SAOUHSC_00757		Tripeptide aminopeptidase (EC 3.4.11.4)	-1.61192	E	Amino acid transport and metabolism
SAOUHSC_01287		Glutamine synthetase type I (EC 6.3.1.2)	-1.74052	E	Amino acid transport and metabolism
SAOUHSC_00318		Glyoxalase/Bleomycin resistance protein/Dioxygenase superfamily	-2.03071	E	Amino acid transport and metabolism
SAOUHSC_02158		Aspartate aminotransferase (EC 2.6.1.1)	-2.08197	E	Amino acid transport and metabolism
SAOUHSC_02244		Acetylornithine deacetylase (EC 3.5.1.16)	-2.1578	E	Amino acid transport and metabolism
SAOUHSC_01364		Prephenate dehydrogenase (EC 1.3.1.12)	-2.25015	E	Amino acid transport and metabolism
SAOUHSC_00488		Cysteine synthase (EC 2.5.1.47)	-2.62265	E	Amino acid transport and metabolism
SAOUHSC_02409		Arginase (EC 3.5.3.1)	-2.73298	E	Amino acid transport and metabolism
SAOUHSC_03008		Imidazole glycerol phosphate synthase cyclase subunit (EC 4.1.3.-)	-2.80363	E	Amino acid transport and metabolism
SAOUHSC_02610		Formiminoglutamase (EC 3.5.3.8)	-2.82919	E	Amino acid transport and metabolism
SAOUHSC_01367		Anthranilate synthase, amidotransferase component (EC 4.1.3.27)	4.51211	E H	Amino acid transport and metabolism
SAOUHSC_01366		Anthranilate synthase, aminase component (EC 4.1.3.27)	3.21227	E H	Amino acid transport and metabolism
SAOUHSC_02849		Pyruvate oxidase [ubiquinone, cytochrome] (EC 1.2.2.2) @ Pyruvate oxidase, CidC	-3.08479	E H	Amino acid transport and metabolism
SAOUHSC_03015	hisZ	ATP phosphoribosyltransferase regulatory subunit (EC 2.4.2.17)	3.50184	E J	Amino acid transport and metabolism
SAOUHSC_01497		L-asparaginase (EC 3.5.1.1)	2.79905	E J	Amino acid transport and metabolism
SAOUHSC_02765		Oligopeptide transporter putative membrane permease domain	3.36838	E P	Amino acid transport and metabolism
SAOUHSC_00169		Putative glutathione transporter, permease component; Dipeptide transport system permease protein DppC (TC 3.A.1.5.2)	3.11591	E P	Amino acid transport and metabolism
SAOUHSC_02764		Oligopeptide transporter putative ATPase domain	3.08182	E P	Amino acid transport and metabolism
SAOUHSC_00929		Oligopeptide transport ATP-binding protein OppD (TC 3.A.1.5.1)	1.63624	E P	Amino acid transport and metabolism
SAOUHSC_00923		Oligopeptide transport system permease protein OppB (TC 3.A.1.5.1)	1.57853	E P	Amino acid transport and metabolism
SAOUHSC_02119		Sodium/proline symporter	2.53119	E R	Amino acid transport and metabolism
SAOUHSC_00436	gltD	Glutamate synthase [NADPH] small chain (EC 1.4.1.13)	-1.17041	E R	Amino acid transport and metabolism
SAOUHSC_01923		conserved hypothetical protein	4.03361	E S	Amino acid transport and metabolism
SAOUHSC_02030		Phage minor structural protein	-1.83585	E S	Amino acid transport and metabolism
SAOUHSC_01330		GMP reductase (EC 1.7.1.7)	4.47676	F	Nucleotide transport and metabolism
SAOUHSC_00025		Virulence-associated cell-wall-anchored protein SasH (LPXTG motif); 5'-nucleotidase (EC 3.1.3.5)	3.24683	F	Nucleotide transport and metabolism
SAOUHSC_00540		Deoxyguanosine kinase (EC 2.7.1.113)	2.73519	F	Nucleotide transport and metabolism
SAOUHSC_00019		Adenylosuccinate synthetase (EC 6.3.4.4)	2.29696	F	Nucleotide transport and metabolism
SAOUHSC_00501		Pyrimidine nucleoside transport protein	1.91155	F	Nucleotide transport and metabolism
SAOUHSC_01496	cmk	Cytidylate kinase (EC 2.7.4.25)	1.90972	F	Nucleotide transport and metabolism
SAOUHSC_01107		Nucleoside 5-triphosphatase RdgB (dHAPTP, dITP, XTP-specific) (EC 3.6.1.15)	1.73868	F	Nucleotide transport and metabolism
SAOUHSC_02553		Purine nucleosidase (EC 3.2.2.1)	1.67907	F	Nucleotide transport and metabolism
SAOUHSC_01235	pyrH	Uridine monophosphate kinase (EC 2.7.4.22)	1.43063	F	Nucleotide transport and metabolism
SAOUHSC_00097		Purine nucleoside phosphorylase (EC 2.4.2.1)	1.39232	F	Nucleotide transport and metabolism
SAOUHSC_02942		Ribonucleotide reductase of class III (anaerobic), large subunit (EC 1.17.4.2)	-1.55889	F	Nucleotide transport and metabolism
SAOUHSC_02490	adk	Adenylate kinase (EC 2.7.4.3)	-1.75902	F	Nucleotide transport and metabolism
SAOUHSC_02057		Deoxyuridine 5'-triphosphate nucleotidohydrolase (EC 3.6.1.23), phage associated	-3.29862	F	Nucleotide transport and metabolism
SAOUHSC_01968		Histidine triad (HIT) nucleotide-binding protein, similarity with At5g48545 and yeast YDL125C (HNT1)	-1.86255	F G R	Nucleotide transport and metabolism
SAOUHSC_00541		tRNA-specific adenosine-34 deaminase (EC 3.5.4.33)	1.76462	F J	Nucleotide transport and metabolism
SAOUHSC_00916		Putative uncharacterized protein MW0861	5.38208	G	Carbohydrate transport and metabolism
SAOUHSC_00007		ADP-dependent (S)-NAD(P)H-hydrate dehydratase (EC 4.2.1.136)	3.43848	G	Carbohydrate transport and metabolism
SAOUHSC_00215		PTS system, galactitol-specific IIB component (EC 2.7.1.69)	3.01758	G	Carbohydrate transport and metabolism
SAOUHSC_02661		PTS system, sucrose-specific IIB component (EC 2.7.1.69) / PTS system, sucrose-specific IIC component (EC 2.7.1.69)	2.8249	G	Carbohydrate transport and metabolism
SAOUHSC_01601		Alpha-glucosidase (EC 3.2.1.20)	2.77321	G	Carbohydrate transport and metabolism
SAOUHSC_02597		PTS system, arbutin-like IIBC component	2.06583	G	Carbohydrate transport and metabolism
SAOUHSC_00291		Pseudouridine kinase (EC 2.7.1.83)	1.99781	G	Carbohydrate transport and metabolism
SAOUHSC_02797		hypothetical protein	1.96136	G	Carbohydrate transport and metabolism
SAOUHSC_02455		Galactose-6-phosphate isomerase, LacA subunit (EC 5.3.1.26)	1.88366	G	Carbohydrate transport and metabolism
SAOUHSC_02452		Tagatose 1,6-bisphosphate aldolase (EC 4.1.2.40)	1.69387	G	Carbohydrate transport and metabolism
SAOUHSC_00216		PTS system, galactitol-specific IIC component (EC 2.7.1.69)	1.54359	G	Carbohydrate transport and metabolism
SAOUHSC_00175		Maltose/maltodextrin transport ATP-binding protein MalK (EC 3.6.3.19); Multiple sugar ABC transporter, ATP-binding protein	1.50343	G	Carbohydrate transport and metabolism
SAOUHSC_02143		6-phosphogluconolactonase (EC 3.1.1.31)	1.26456	G	Carbohydrate transport and metabolism
SAOUHSC_00798		2,3-bisphosphoglycerate-independent phosphoglycerate mutase (EC 5.4.2.12)	-1.11654	G	Carbohydrate transport and metabolism
SAOUHSC_00181		Inosose isomerase (EC 5.3.99.11)	-1.15446	G	Carbohydrate transport and metabolism
SAOUHSC_02023		Phage lysin, N-acetylmuramoyl-L-alanine amidase (EC 3.5.1.28)	-1.18314	G	Carbohydrate transport and metabolism
SAOUHSC_00795		NAD-dependent glyceraldehyde-3-phosphate dehydrogenase (EC 1.2.1.12)	-1.23981	G	Carbohydrate transport and metabolism
SAOUHSC_02423		N-acetylglucosamine-1-phosphate uridyltransferase eukaryotic (EC 2.7.7.23)	-1.28554	G	Carbohydrate transport and metabolism
SAOUHSC_01599		Glucose-6-phosphate 1-dehydrogenase (EC 1.1.1.49)	-1.33078	G	Carbohydrate transport and metabolism
SAOUHSC_02755		M42 glutamyl aminopeptidase, cellulase	-1.35136	G	Carbohydrate transport and metabolism
SAOUHSC_02926		Fructose-bisphosphate aldolase class I (EC 4.1.2.13)	-1.35431	G	Carbohydrate transport and metabolism
SAOUHSC_00553		D-arabino-3-hexulose 6-phosphate formaldehyde-lyase (EC 4.1.2.43)	-1.44817	G	Carbohydrate transport and metabolism
SAOUHSC_01605		6-phosphogluconate dehydrogenase, decarboxylating (EC 1.1.1.44)	-1.4943	G	Carbohydrate transport and metabolism
SAOUHSC_00799	eno	Enolase (EC 4.2.1.11)	-1.57125	G	Carbohydrate transport and metabolism
SAOUHSC_01029		Phosphoenolpyruvate-protein phosphotransferase of PTS system (EC 2.7.3.9)	-1.64122	G	Carbohydrate transport and metabolism
SAOUHSC_01028		Phosphotransferase system, phosphocarrier protein HPr	-1.68347	G	Carbohydrate transport and metabolism
SAOUHSC_01365		Deblocking aminopeptidase (EC 3.4.11.-)	-2.14166	G	Carbohydrate transport and metabolism
SAOUHSC_00994		N-acetylmuramoyl-L-alanine amidase (EC 3.5.1.28) / Endo-beta-N-acetylglucosaminidase (EC 3.2.1.96) @ Bifunctional autolysin Atl	-2.62175	G	Carbohydrate transport and metabolism
SAOUHSC_02403		Mannitol-1-phosphate 5-dehydrogenase (EC 1.1.1.17)	-2.73895	G	Carbohydrate transport and metabolism
SAOUHSC_02402		PTS system, mannitol-specific IIA component (EC 2.7.1.69)	-2.74269	G	Carbohydrate transport and metabolism
SAOUHSC_02908		Ribulosamine/erythrulosamine 3-kinase potentially involved in protein deglycation	-2.99615	G	Carbohydrate transport and metabolism
SAOUHSC_01987		Hypothetical protein SAV1854	-3.08039	G	Carbohydrate transport and metabolism
SAOUHSC_02531		Major facilitator family transporter	2.63697	G E P R	Carbohydrate transport and metabolism
SAOUHSC_02725		Bicyclomycin resistance protein TcaB	1.43143	G E P R	Carbohydrate transport and metabolism
SAOUHSC_01448		Putative transporter	1.24689	G E P R	Carbohydrate transport and metabolism
SAOUHSC_00058		Probable antibiotic resistance-related transmembrane efflux protein	-1.34322	G E P R	Carbohydrate transport and metabolism
SAOUHSC_00062		Permease of the drug/metabolite transporter (DMT) superfamily	1.59429	G E R	Carbohydrate transport and metabolism
SAOUHSC_02998		Manganese-dependent protein-tyrosine phosphatase (EC 3.1.3.48)	4.54612	G M	Carbohydrate transport and metabolism
SAOUHSC_02009		Teichoic acid export ATP-binding protein TagH (EC 3.6.3.40)	2.36258	G M	Carbohydrate transport and metabolism
SAOUHSC_03016		hypothetical protein	1.85593	G M	Carbohydrate transport and metabolism
SAOUHSC_00116		Capsular polysaccharide synthesis enzyme Cap5C; Manganese-dependent protein-tyrosine phosphatase (EC 3.1.3.48)	-2.41516	G M	Carbohydrate transport and metabolism
SAOUHSC_00069		Protein A, von Willebrand factor binding protein Spa	3.7674	G M S	Carbohydrate transport and metabolism
SAOUHSC_01528		bacteriophage L54a, bacterial Ig-like domain group 2 family protein	-2.04085	G N	Carbohydrate transport and metabolism
SAOUHSC_00214		PTS system, galactitol-specific IIA component (EC 2.7.1.69)	3.36819	G T	Carbohydrate transport and metabolism
SAOUHSC_00213		Predicted galactitol operon regulator (Transcriptional antiterminator), BglG family / PTS system, mannitol/fructose-specific IIA component (EC 2.7.1.69)	2.81826	G T	Carbohydrate transport and metabolism
SAOUHSC_00963		Lipoate-protein ligase A	4.52059	H	Coenzyme transport and metabolism
SAOUHSC_01824		tRNA 4-thiouridine synthase (EC 2.8.1.4)	3.67134	H	Coenzyme transport and metabolism
SAOUHSC_01774	hemC	Porphobilinogen deaminase (EC 2.5.1.61)	2.54278	H	Coenzyme transport and metabolism
SAOUHSC_01773		Uroporphyrinogen-III synthase (EC 4.2.1.75)	1.91367	H	Coenzyme transport and metabolism
SAOUHSC_00489		Dihydropteroate synthase (EC 2.5.1.15)	1.69009	H	Coenzyme transport and metabolism
SAOUHSC_01888		Riboflavin synthase eubacterial/eukaryotic (EC 2.5.1.9)	1.68481	H	Coenzyme transport and metabolism
SAOUHSC_01887		3,4-dihydroxy-2-butanone 4-phosphate synthase (EC 4.1.99.12) / GTP cyclohydrolase II (EC 3.5.4.25)	1.66811	H	Coenzyme transport and metabolism
SAOUHSC_01886	ribH	6,7-dimethyl-8-ribityllumazine synthase (EC 2.5.1.78)	1.50266	H	Coenzyme transport and metabolism
SAOUHSC_02715		Adenosylmethionine-8-amino-7-oxononanoate aminotransferase (EC 2.6.1.62)	1.48431	H	Coenzyme transport and metabolism
SAOUHSC_01889		Diaminohydroxyphosphoribosylaminopyrimidine deaminase (EC 3.5.4.26) / 5-amino-6-(5-phosphoribosylamino)uracil reductase (EC 1.1.1.193)	1.23759	H	Coenzyme transport and metabolism
SAOUHSC_02537	mobA	Molybdenum cofactor guanylyltransferase (EC 2.7.7.77)	-1.1442	H	Coenzyme transport and metabolism
SAOUHSC_02536		Cyclic pyranopterin phosphate synthase (MoaA) (EC 4.1.99.18)	-1.14494	H	Coenzyme transport and metabolism
SAOUHSC_00562		Novel pyridoxal kinase, thiD family (EC 2.7.1.35)	-1.16488	H	Coenzyme transport and metabolism
SAOUHSC_01795	coaE	Dephospho-CoA kinase (EC 2.7.1.24)	-1.28785	H	Coenzyme transport and metabolism
SAOUHSC_01249		FMN adenylyltransferase (EC 2.7.7.2) / Riboflavin kinase (EC 2.7.1.26)	-1.3258	H	Coenzyme transport and metabolism
SAOUHSC_01766		Dihydrofolate synthase (EC 6.3.2.12) @ Folylpolyglutamate synthase (EC 6.3.2.17)	-1.33541	H	Coenzyme transport and metabolism
SAOUHSC_02945		Precorrin-2 oxidase (EC 1.3.1.76)	-1.34982	H	Coenzyme transport and metabolism
SAOUHSC_00145		4'-phosphopantetheinyl transferase (EC 2.7.8.-)	-1.37675	H	Coenzyme transport and metabolism
SAOUHSC_01007		Methylenetetrahydrofolate dehydrogenase (NADP+) (EC 1.5.1.5) / Methenyltetrahydrofolate cyclohydrolase (EC 3.5.4.9)	-1.60395	H	Coenzyme transport and metabolism
SAOUHSC_00500		Pyridoxal 5'-phosphate synthase (glutamine hydrolyzing), glutaminase subunit (EC 4.3.3.6)	-1.68498	H	Coenzyme transport and metabolism
SAOUHSC_00499		Pyridoxal 5'-phosphate synthase (glutamine hydrolyzing), synthase subunit (EC 4.3.3.6)	-1.78299	H	Coenzyme transport and metabolism
SAOUHSC_00532		2-amino-3-ketobutyrate coenzyme A ligase (EC 2.3.1.29)	-2.0028	H	Coenzyme transport and metabolism
SAOUHSC_02682		Uroporphyrinogen-III methyltransferase (EC 2.1.1.107)	-2.59461	H	Coenzyme transport and metabolism
SAOUHSC_02579		Salicylate hydroxylase (EC 1.14.13.1)	1.16781	H C	Coenzyme transport and metabolism
SAOUHSC_00466	ipk	4-diphosphocytidyl-2-C-methyl-D-erythritol kinase (EC 2.7.1.148)	5.03003	I	Lipid transport and metabolism
SAOUHSC_01279		Lysophospholipase (EC 3.1.1.5); Monoglyceride lipase (EC 3.1.1.23)	3.98515	I	Lipid transport and metabolism
SAOUHSC_00661		Lipase LipA	3.86221	I	Lipid transport and metabolism
SAOUHSC_00558		3-ketoacyl-CoA thiolase (EC 2.3.1.16) @ Acetyl-CoA acetyltransferase (EC 2.3.1.9)	3.66276	I	Lipid transport and metabolism
SAOUHSC_00577		Mevalonate kinase (EC 2.7.1.36)	2.53297	I	Lipid transport and metabolism
SAOUHSC_01238		Phosphatidate cytidylyltransferase (EC 2.7.7.41)	1.79453	I	Lipid transport and metabolism
SAOUHSC_00920		3-oxoacyl-[acyl-carrier-protein] synthase, KASIII (EC 2.3.1.180)	1.7572	I	Lipid transport and metabolism
SAOUHSC_02323		Cardiolipin synthetase (EC 2.7.8.-)	1.69467	I	Lipid transport and metabolism
SAOUHSC_01237		Undecaprenyl diphosphate synthase (EC 2.5.1.31)	1.61141	I	Lipid transport and metabolism
SAOUHSC_00579		Phosphomevalonate kinase (EC 2.7.4.2)	1.19892	I	Lipid transport and metabolism
SAOUHSC_00578		Diphosphomevalonate decarboxylase (EC 4.1.1.33)	1.16365	I	Lipid transport and metabolism
SAOUHSC_02844		Esterase/lipase (EC 3.1.1.-)	-1.25206	I	Lipid transport and metabolism
SAOUHSC_02556		conserved hypothetical protein	-1.29136	I	Lipid transport and metabolism
SAOUHSC_00196		Enoyl-CoA hydratase (EC 4.2.1.17) / 3-hydroxyacyl-CoA dehydrogenase (EC 1.1.1.35)	-1.90946	I	Lipid transport and metabolism
SAOUHSC_00197		Long-chain-acyl-CoA dehydrogenase (EC 1.3.99.13)	-1.98159	I	Lipid transport and metabolism
SAOUHSC_00195		3-ketoacyl-CoA thiolase (EC 2.3.1.16)	-2.02828	I	Lipid transport and metabolism
SAOUHSC_00199		3-oxoacid CoA-transferase (EC 2.8.3.5)	-2.12027	I	Lipid transport and metabolism
SAOUHSC_02751		Carboxylesterase, type B	-2.17448	I	Lipid transport and metabolism
SAOUHSC_00557		Long-chain-fatty-acid--CoA ligase (EC 6.2.1.3)	3.60368	I Q	Lipid transport and metabolism
SAOUHSC_01201	acpP	Acyl carrier protein / HmrB protein involved in methicillin resistance	-1.28294	I Q	Lipid transport and metabolism
SAOUHSC_00198		Long-chain-fatty-acid--CoA ligase (EC 6.2.1.3)	-2.07252	I Q	Lipid transport and metabolism
SAOUHSC_00086		2,3-butanediol dehydrogenase, S-alcohol forming, (R)-acetoin-specific (EC 1.1.1.4) / Acetoin (diacetyl) reductase (EC 1.1.1.304)	-2.15096	I Q R	Lipid transport and metabolism
SAOUHSC_02772		Glutamate dehydrogenase (EC 1.4.1.3)	-2.76441	I Q R	Lipid transport and metabolism
SAOUHSC_02604		Dehydrogenase	-2.81057	I Q R	Lipid transport and metabolism
SAOUHSC_00736		Transcription regulator [contains diacylglycerol kinase catalytic domain]	-2.53829	I R	Lipid transport and metabolism
SAOUHSC_00915		TsaC protein (YrdC domain) required for threonylcarbamoyladenosine t(6)A37 modification in tRNA	5.39078	J	Translation, ribosomal structure and biogenesis
SAOUHSC_01839		Tyrosyl-tRNA synthetase (EC 6.1.1.1)	2.75437	J	Translation, ribosomal structure and biogenesis
SAOUHSC_01329	rpsN	SSU ribosomal protein S14p (S29e) @ SSU ribosomal protein S14p (S29e), zinc-independent	2.42645	J	Translation, ribosomal structure and biogenesis
SAOUHSC_01280	miaA	tRNA dimethylallyltransferase (EC 2.5.1.75)	2.18161	J	Translation, ribosomal structure and biogenesis
SAOUHSC_00687		Acetyltransferase, GNAT family	2.02387	J	Translation, ribosomal structure and biogenesis
SAOUHSC_02118	gatC	Aspartyl-tRNA(Asn) amidotransferase subunit C (EC 6.3.5.6) @ Glutamyl-tRNA(Gln) amidotransferase subunit C (EC 6.3.5.7)	1.96583	J	Translation, ribosomal structure and biogenesis
SAOUHSC_00464	ksgA	SSU rRNA (adenine(1518)-N(6)/adenine(1519)-N(6))-dimethyltransferase (EC 2.1.1.182)	1.77706	J	Translation, ribosomal structure and biogenesis
SAOUHSC_01251		Polyribonucleotide nucleotidyltransferase (EC 2.7.7.8)	1.69957	J	Translation, ribosomal structure and biogenesis
SAOUHSC_01159	ileS	Isoleucyl-tRNA synthetase (EC 6.1.1.5)	1.64345	J	Translation, ribosomal structure and biogenesis
SAOUHSC_01471	asnC	Asparaginyl-tRNA synthetase (EC 6.1.1.22)	1.5493	J	Translation, ribosomal structure and biogenesis
SAOUHSC_00771		Peptide chain release factor 2; programmed frameshift-containing	1.53024	J	Translation, ribosomal structure and biogenesis
SAOUHSC_00509	gltX	Glutamyl-tRNA synthetase (EC 6.1.1.17) @ Glutamyl-tRNA(Gln) synthetase (EC 6.1.1.24)	1.51383	J	Translation, ribosomal structure and biogenesis
SAOUHSC_01738	hisS	Histidyl-tRNA synthetase (EC 6.1.1.21)	1.49887	J	Translation, ribosomal structure and biogenesis
SAOUHSC_00461		Methionyl-tRNA synthetase (EC 6.1.1.10)	1.47346	J	Translation, ribosomal structure and biogenesis
SAOUHSC_02357		TsaC protein (YrdC-Sua5 domains) required for threonylcarbamoyladenosine t(6)A37 modification in tRNA	1.296	J	Translation, ribosomal structure and biogenesis
SAOUHSC_01786	infC	Translation initiation factor 3	1.21342	J	Translation, ribosomal structure and biogenesis
SAOUHSC_02117	gatA	Aspartyl-tRNA(Asn) amidotransferase subunit A (EC 6.3.5.6) @ Glutamyl-tRNA(Gln) amidotransferase subunit A (EC 6.3.5.7)	1.11995	J	Translation, ribosomal structure and biogenesis
SAOUHSC_02493	rpmD	LSU ribosomal protein L30p (L7e)	-1.15259	J	Translation, ribosomal structure and biogenesis
SAOUHSC_00518	rplK	LSU ribosomal protein L11p (L12e)	-1.15341	J	Translation, ribosomal structure and biogenesis
SAOUHSC_01191	rpmB	LSU ribosomal protein L28p @ LSU ribosomal protein L28p, zinc-independent	-1.19342	J	Translation, ribosomal structure and biogenesis
SAOUHSC_00951		2H phosphoesterase superfamily protein Bsu1186 (yjcG)	-1.40492	J	Translation, ribosomal structure and biogenesis
SAOUHSC_02484	rplQ	LSU ribosomal protein L17p	-1.42584	J	Translation, ribosomal structure and biogenesis
SAOUHSC_01493	rpsA	SSU ribosomal protein S1p	-1.46972	J	Translation, ribosomal structure and biogenesis
SAOUHSC_02487	rpsM	SSU ribosomal protein S13p (S18e)	-1.52395	J	Translation, ribosomal structure and biogenesis
SAOUHSC_02486		SSU ribosomal protein S11p (S14e)	-1.52849	J	Translation, ribosomal structure and biogenesis
SAOUHSC_01788	thrS	Threonyl-tRNA synthetase (EC 6.1.1.3)	-1.6006	J	Translation, ribosomal structure and biogenesis
SAOUHSC_02489	infA	Translation initiation factor 1	-1.67492	J	Translation, ribosomal structure and biogenesis
SAOUHSC_01250	rpsO	SSU ribosomal protein S15p (S13e)	-1.6982	J	Translation, ribosomal structure and biogenesis
SAOUHSC_02488	rpmJ	LSU ribosomal protein L36p @ LSU ribosomal protein L36p, zinc-dependent	-1.71476	J	Translation, ribosomal structure and biogenesis
SAOUHSC_01625		Translation elongation factor P	-1.85051	J	Translation, ribosomal structure and biogenesis
SAOUHSC_00767		Ribosome hibernation protein YhbH	-1.94061	J	Translation, ribosomal structure and biogenesis
SAOUHSC_00468		RidA/YER057c/UK114 superfamily protein	-2.44538	J	Translation, ribosomal structure and biogenesis
SAOUHSC_00753		hypothetical protein	1.38587	J S	Translation, ribosomal structure and biogenesis
SAOUHSC_00961		Competence transcription factor	4.5294	K	Transcription
SAOUHSC_02970		Arginine pathway regulatory protein ArgR, repressor of arg regulon	4.32668	K	Transcription
SAOUHSC_02672		conserved hypothetical protein	4.16075	K	Transcription
SAOUHSC_02599		Transcriptional regulator, RpiR family	3.81979	K	Transcription
SAOUHSC_02799		Transcriptional regulator SarT (Staphylococcal accessory regulator T)	3.58461	K	Transcription
SAOUHSC_02800		hypothetical protein	3.38272	K	Transcription
SAOUHSC_01602		Maltose operon transcriptional repressor MalR, LacI family	3.33657	K	Transcription
SAOUHSC_01979		HTH domain protein SA1665, binds to mecA promoter region	3.21562	K	Transcription
SAOUHSC_02674		Transcriptional regulator, MerR family	3.02033	K	Transcription
SAOUHSC_01045		Transcriptional regulator, MerR family, near polyamine transporter	2.65637	K	Transcription
SAOUHSC_02566		Transcriptional regulator SarR (Staphylococcal accessory regulator R)	2.65243	K	Transcription
SAOUHSC_01879		Repressor of toxins Rot	2.4753	K	Transcription
SAOUHSC_03045		Cold shock protein CspG	2.04099	K	Transcription
SAOUHSC_00673		Transcriptional regulator of biofilm formation (AraC/XylS family)	1.89179	K	Transcription
SAOUHSC_00070		staphylococcal accessory regulator A homologue	1.71895	K	Transcription
SAOUHSC_02631		TetR family regulatory protein of MDR cluster	1.62632	K	Transcription
SAOUHSC_03046		Transcriptional regulator, Xre family	1.43696	K	Transcription
SAOUHSC_00674		hypothetical protein	1.41738	K	Transcription
SAOUHSC_00819		Cold shock protein CspC	1.35008	K	Transcription
SAOUHSC_01203	rnc	Ribonuclease III (EC 3.1.26.3)	1.31362	K	Transcription
SAOUHSC_00913		Transcriptional regulator, LysR family	1.3001	K	Transcription
SAOUHSC_00234		Transcriptional regulator, GntR family	1.29687	K	Transcription
SAOUHSC_02809		Gluconate operon transcriptional repressor	1.22864	K	Transcription
SAOUHSC_02362	rho	Transcription termination factor Rho	1.20613	K	Transcription
SAOUHSC_02532		Transcriptional regulator SarV (Staphylococcal accessory regulator V)	1.20347	K	Transcription
SAOUHSC_02570		Transcriptional regulator	1.12598	K	Transcription
SAOUHSC_02583		Cell envelope-associated transcriptional attenuator LytR-CpsA-Psr, subfamily F2 (as in PMID19099556)	-1.11826	K	Transcription
SAOUHSC_02235		Phage repressor	-1.15374	K	Transcription
SAOUHSC_01228		GTP-sensing transcriptional pleiotropic repressor codY	-1.22872	K	Transcription
SAOUHSC_00517		Transcription antitermination protein NusG	-1.24029	K	Transcription
SAOUHSC_02461		Transcriptional regulator, MerR family	-1.25912	K	Transcription
SAOUHSC_02810		Transcriptional regulator, MerR family	-1.33655	K	Transcription
SAOUHSC_00502		CtsR protein	-1.34338	K	Transcription
SAOUHSC_02364		Transcriptional regulator, HxlR family	-1.42633	K	Transcription
SAOUHSC_00083		Siderophore staphylobactin biosynthesis protein SbnI	-1.44393	K	Transcription
SAOUHSC_00160		Transcriptional regulator, RpiR family	-1.48057	K	Transcription
SAOUHSC_02485		DNA-directed RNA polymerase alpha subunit (EC 2.7.7.6)	-1.52511	K	Transcription
SAOUHSC_00638		Mn-dependent transcriptional regulator MntR	-1.55428	K	Transcription
SAOUHSC_03049		Chromosome (plasmid) partitioning protein ParB	-1.64043	K	Transcription
SAOUHSC_01621	nusB	Transcription termination protein NusB	-1.64282	K	Transcription
SAOUHSC_01285		FemC, factor involved in methicillin resistance / Glutamine synthetase repressor	-1.64442	K	Transcription
SAOUHSC_02669		Transcriptional regulator SarZ (Staphylococcal accessory regulator Z)	-1.66864	K	Transcription
SAOUHSC_02585		Transcriptional regulator, DeoR family	-1.76567	K	Transcription
SAOUHSC_02401		Mannitol operon activator, BglG family	-1.78152	K	Transcription
SAOUHSC_00620		Staphylococcal accessory regulator A (SarA)	-2.71624	K	Transcription
SAOUHSC_02080		Phage antirepressor protein	-2.83035	K	Transcription
SAOUHSC_02083		bacteriophage L54a, Cro-related protein	-2.89078	K	Transcription
SAOUHSC_02062		helix-turn-helix binding protein	-3.52678	K	Transcription
SAOUHSC_02077		phi PV83 orf 12-like protein-related protein	-2.83274	K	Transcription
SAOUHSC_00064		GntR family transcriptional regulator SAV0108 @ Transcriptional regulator, GntR family domain	2.79209	K E	Transcription
SAOUHSC_01542		DNA helicase (EC 3.6.4.12), phage-associated	-1.7938	K L	Transcription
SAOUHSC_02997		Acetyltransferase, GNAT family	2.49282	K R	Transcription
SAOUHSC_00684		hypothetical protein	2.28803	K R	Transcription
SAOUHSC_01425		Acetyltransferase, GNAT family	2.20591	K R	Transcription
SAOUHSC_00979		Acetyltransferase (GNAT family) SAS0976	1.83529	K R	Transcription
SAOUHSC_02651		N1-spermidine/spermine acetyltransferase PaiA	1.50758	K R	Transcription
SAOUHSC_02653		Attachment to host cells and virulence	1.30685	K R	Transcription
SAOUHSC_00430		Acetyltransferase, GNAT family	-1.3952	K R	Transcription
SAOUHSC_00830		hypothetical protein	-1.90041	K R	Transcription
SAOUHSC_02248		Acetyltransferase, GNAT family	-2.38559	K R	Transcription
SAOUHSC_02010		Transcription regulator CDS_ID OB0894	2.16395	K S	Transcription
SAOUHSC_01292		conserved hypothetical protein	1.65344	K S	Transcription
SAOUHSC_02200		conserved hypothetical phage protein	-1.60319	K S	Transcription
SAOUHSC_01541		conserved hypothetical phage protein	-1.6104	K S	Transcription
SAOUHSC_02051		int gene activator RinA	-3.26444	K S	Transcription
SAOUHSC_02645		hypothetical protein	2.88822	K T	Transcription
SAOUHSC_00231		Autolysis response regulater LytR	2.56138	K T	Transcription
SAOUHSC_01333		SOS-response repressor and protease LexA (EC 3.4.21.88)	-1.89354	K T	Transcription
SAOUHSC_00377		Pathogenicity island SaPIn2	1.3033	K T S	Transcription
SAOUHSC_01410		truncated transposase	7.08383	L	Replication, recombination and repair
SAOUHSC_02438		conserved hypothetical protein	5.44113	L	Replication, recombination and repair
SAOUHSC_01804		transposase, putative	5.2116	L	Replication, recombination and repair
SAOUHSC_01881		conserved hypothetical protein	5.11586	L	Replication, recombination and repair
SAOUHSC_02440		conserved hypothetical protein	4.51286	L	Replication, recombination and repair
SAOUHSC_01906		truncated transposase, putative	4.31685	L	Replication, recombination and repair
SAOUHSC_01272		DNA mismatch repair protein MutS	3.58645	L	Replication, recombination and repair
SAOUHSC_00458		UPF0213 protein YazA	3.47006	L	Replication, recombination and repair
SAOUHSC_02392		truncated resolvase	3.444	L	Replication, recombination and repair
SAOUHSC_02252		conserved hypothetical protein	2.90769	L	Replication, recombination and repair
SAOUHSC_01390		truncated transposase	2.81367	L	Replication, recombination and repair
SAOUHSC_01316		Staphylococcus nuclease (SNase) domain	2.50571	L	Replication, recombination and repair
SAOUHSC_02250		Putative terminase, superantigen-encoding pathogenicity islands SaPI	2.49997	L	Replication, recombination and repair
SAOUHSC_01341		Exonuclease SbcD	2.4197	L	Replication, recombination and repair
SAOUHSC_01273	mutL	DNA mismatch repair protein MutL	2.32632	L	Replication, recombination and repair
SAOUHSC_02123		ATP-dependent DNA helicase UvrD/PcrA	2.19085	L	Replication, recombination and repair
SAOUHSC_01693		Late competence protein ComEA, DNA receptor	2.1168	L	Replication, recombination and repair
SAOUHSC_02005		A/G-specific adenine glycosylase (EC 3.2.2.-)	2.11532	L	Replication, recombination and repair
SAOUHSC_00765		ComF operon protein A, DNA transporter ATPase	1.9404	L	Replication, recombination and repair
SAOUHSC_00463		Ribonuclease M5 (EC 3.1.26.8)	1.78014	L	Replication, recombination and repair
SAOUHSC_01821		Adenine-specific methyltransferase (EC 2.1.1.72)	1.69757	L	Replication, recombination and repair
SAOUHSC_00818		Phage-encoded chromosome degrading nuclease YokF	1.63894	L	Replication, recombination and repair
SAOUHSC_01911		Mobile element protein	1.62041	L	Replication, recombination and repair
SAOUHSC_01744		Single-stranded-DNA-specific exonuclease RecJ (EC 3.1.-.-)	1.56393	L	Replication, recombination and repair
SAOUHSC_01502		ATP-dependent DNA helicase RecS (RecQ family)	1.46121	L	Replication, recombination and repair
SAOUHSC_01763		DNA repair protein RadC	1.36658	L	Replication, recombination and repair
SAOUHSC_01095		Ribonuclease HIII (EC 3.1.26.4)	1.35262	L	Replication, recombination and repair
SAOUHSC_01658		Endonuclease IV (EC 3.1.21.2)	1.3359	L	Replication, recombination and repair
SAOUHSC_00564		Uracil-DNA glycosylase, family 1	1.31326	L	Replication, recombination and repair
SAOUHSC_01796		Formamidopyrimidine-DNA glycosylase (EC 3.2.2.23)	-1.14936	L	Replication, recombination and repair
SAOUHSC_00776		Excinuclease ABC subunit B	-1.19052	L	Replication, recombination and repair
SAOUHSC_00779		Excinuclease ABC subunit B	-1.1935	L	Replication, recombination and repair
SAOUHSC_01720		Putative Holliday junction resolvase YqgF	-1.20854	L	Replication, recombination and repair
SAOUHSC_00905		ATP-dependent nuclease, subunit A	-1.21593	L	Replication, recombination and repair
SAOUHSC_02334		Single-stranded DNA-binding protein	-1.27092	L	Replication, recombination and repair
SAOUHSC_01490		DNA-binding protein HBsu	-1.37538	L	Replication, recombination and repair
SAOUHSC_03040		Integrase/recombinase, core domain family	-1.38662	L	Replication, recombination and repair
SAOUHSC_00780	uvrA	Excinuclease ABC subunit A	-1.40337	L	Replication, recombination and repair
SAOUHSC_00840		Toprim domain protein	-1.41751	L	Replication, recombination and repair
SAOUHSC_01615		DNA repair protein RecN	-1.5782	L	Replication, recombination and repair
SAOUHSC_01563		DNA polymerase, phage-associated	-1.58821	L	Replication, recombination and repair
SAOUHSC_00445	recR	Recombination protein RecR	-1.87997	L	Replication, recombination and repair
SAOUHSC_02861		Methylated-DNA--protein-cysteine methyltransferase (EC 2.1.1.63)	-2.12743	L	Replication, recombination and repair
SAOUHSC_02216		DNA replication protein DnaC	-2.63621	L	Replication, recombination and repair
SAOUHSC_01363		Putative UV-damage repair protein UvrX	-2.65059	L	Replication, recombination and repair
SAOUHSC_02067		Replicative DNA helicase (DnaB) (EC 3.6.4.12)	-3.44372	L	Replication, recombination and repair
SAOUHSC_02069		hypothetical protein	-3.47426	L	Replication, recombination and repair
SAOUHSC_01659		ATP-dependent RNA helicase YqfR	1.83147	L K J	Replication, recombination and repair
SAOUHSC_01913		8-oxo-dGTPase Bsu YtkD / 8-oxo-GTPase Bsu YtkD	1.58019	L R	Replication, recombination and repair
SAOUHSC_01593		ADP-ribose pyrophosphatase (EC 3.6.1.13)	-1.24637	L R	Replication, recombination and repair
SAOUHSC_01376		hypothetical protein	-1.69401	L S	Replication, recombination and repair
SAOUHSC_02217		Phage replication initiation protein	-2.2147	L S	Replication, recombination and repair
SAOUHSC_01221		Rossmann fold nucleotide-binding protein Smf possibly involved in DNA uptake	1.63056	L U	Replication, recombination and repair
SAOUHSC_00089		Putative undecaprenyl-phosphate N-acetylgalactosaminyl 1-phosphate transferase; Teichuronic acid biosynthesis glycosyltransferase TuaA	6.86385	M	Cell wall/membrane/envelope biogenesis
SAOUHSC_00090		Exopolysaccharide biosynthesis glycosyltransferase EpsF (EC 2.4.1.-)	5.80907	M	Cell wall/membrane/envelope biogenesis
SAOUHSC_03000		Capsular polysaccharide biosynthesis protein capA	5.73763	M	Cell wall/membrane/envelope biogenesis
SAOUHSC_01843		Cell surface receptor IsdH for hemoglobin-haptoglobin complexes	5.6937	M	Cell wall/membrane/envelope biogenesis
SAOUHSC_00640		N-acetylmannosaminyltransferase (EC 2.4.1.187)	3.68892	M	Cell wall/membrane/envelope biogenesis
SAOUHSC_01082		NPQTN cell wall anchored protein IsdC	3.41129	M	Cell wall/membrane/envelope biogenesis
SAOUHSC_03002		Polysaccharide intercellular adhesin (PIA) biosynthesis N-glycosyltransferase IcaA (EC 2.4.-.-)	2.87824	M	Cell wall/membrane/envelope biogenesis
SAOUHSC_01146	mraY	Phospho-N-acetylmuramoyl-pentapeptide-transferase (EC 2.7.8.13)	2.79678	M	Cell wall/membrane/envelope biogenesis
SAOUHSC_01759		Rod shape-determining protein MreC	2.61458	M	Cell wall/membrane/envelope biogenesis
SAOUHSC_00646		D-alanyl-D-alanine carboxypeptidase (EC 3.4.16.4) / Penicillin binding protein PBP4	2.36824	M	Cell wall/membrane/envelope biogenesis
SAOUHSC_01106		Glutamate racemase (EC 5.1.1.3)	2.19467	M	Cell wall/membrane/envelope biogenesis
SAOUHSC_01840		Multimodular transpeptidase-transglycosylase (EC 2.4.1.129) (EC 3.4.-.-)	1.8748	M	Cell wall/membrane/envelope biogenesis
SAOUHSC_01081		Cell surface protein IsdA, transfers heme from hemoglobin to apo-IsdC	1.73478	M	Cell wall/membrane/envelope biogenesis
SAOUHSC_01147	murD	UDP-N-acetylmuramoylalanine--D-glutamate ligase (EC 6.3.2.9)	1.69703	M	Cell wall/membrane/envelope biogenesis
SAOUHSC_01427		Probable carboxy-terminal processing proteinase ctpA	1.63744	M	Cell wall/membrane/envelope biogenesis
SAOUHSC_01424	murG	UDP-N-acetylglucosamine--N-acetylmuramyl-(pentapeptide) pyrophosphoryl-undecaprenol N-acetylglucosamine transferase (EC 2.4.1.227)	1.47765	M	Cell wall/membrane/envelope biogenesis
SAOUHSC_01346		Glycine betaine transporter OpuD	1.2371	M	Cell wall/membrane/envelope biogenesis
SAOUHSC_02337		UDP-N-acetylglucosamine 1-carboxyvinyltransferase (EC 2.5.1.7)	1.08486	M	Cell wall/membrane/envelope biogenesis
SAOUHSC_02649		Putative glycosyl/glycerophosphate transferase in teichoic acid biosynthesis	-1.14597	M	Cell wall/membrane/envelope biogenesis
SAOUHSC_00174		Uncharacterized M23 peptidase domain protein SAV0212	-1.1705	M	Cell wall/membrane/envelope biogenesis
SAOUHSC_00248		Glycyl-glycine endopeptidase LytM precursor (EC 3.4.24.75)	-1.17384	M	Cell wall/membrane/envelope biogenesis
SAOUHSC_00247		Choloylglycine hydrolase (EC 3.5.1.24)	-1.2139	M	Cell wall/membrane/envelope biogenesis
SAOUHSC_00128		UDP-N-acetyl-D-mannosamine dehydrogenase (EC 1.1.1.336)	-1.31601	M	Cell wall/membrane/envelope biogenesis
SAOUHSC_02182		Phage tail length tape-measure protein	-1.32959	M	Cell wall/membrane/envelope biogenesis
SAOUHSC_02801		UTP--glucose-1-phosphate uridylyltransferase (EC 2.7.7.9)	-1.34905	M	Cell wall/membrane/envelope biogenesis
SAOUHSC_02399		Glucosamine--fructose-6-phosphate aminotransferase [isomerizing] (EC 2.6.1.16)	-1.38068	M	Cell wall/membrane/envelope biogenesis
SAOUHSC_00554		6-phospho-3-hexuloisomerase (EC 5.3.1.27)	-1.45983	M	Cell wall/membrane/envelope biogenesis
SAOUHSC_01382		hypothetical protein	-1.54134	M	Cell wall/membrane/envelope biogenesis
SAOUHSC_01525		Phage tail length tape-measure protein	-1.61604	M	Cell wall/membrane/envelope biogenesis
SAOUHSC_02880		4,4'-diaponeurosporenoate glycosyltransferase (EC 2.4.1.-)	-1.62104	M	Cell wall/membrane/envelope biogenesis
SAOUHSC_00713		CsbB stress response protein	-1.62308	M	Cell wall/membrane/envelope biogenesis
SAOUHSC_00125		Capsular polysaccharide synthesis enzyme Cap5L	-2.25842	M	Cell wall/membrane/envelope biogenesis
SAOUHSC_00120		UDP-N-acetyl-L-fucosamine synthase (EC 5.1.3.28)	-2.26792	M	Cell wall/membrane/envelope biogenesis
SAOUHSC_00122		Capsular polysaccharide synthesis enzyme Cap5I	-2.30457	M	Cell wall/membrane/envelope biogenesis
SAOUHSC_00123		Capsular polysaccharide synthesis enzyme Cap5J	-2.36476	M	Cell wall/membrane/envelope biogenesis
SAOUHSC_00124		Capsular polysaccharide synthesis enzyme Cap5K	-2.39976	M	Cell wall/membrane/envelope biogenesis
SAOUHSC_00469		DNA-binding protein associated with Cap5 capsule and other proteins	-2.64863	M	Cell wall/membrane/envelope biogenesis
SAOUHSC_02983		GftB: Glycosyl transferase, family 8	-2.66924	M	Cell wall/membrane/envelope biogenesis
SAOUHSC_02984		Poly(glycerol-phosphate) alpha-glucosyltransferase GftA (EC 2.4.1.52)	-2.70614	M	Cell wall/membrane/envelope biogenesis
SAOUHSC_00114		Capsular polysaccharide synthesis enzyme Cap5A / Tyrosine-protein kinase transmembrane modulator EpsC	-2.79072	M	Cell wall/membrane/envelope biogenesis
SAOUHSC_02850		CidA-associated membrane protein CidB	-3.0134	M	Cell wall/membrane/envelope biogenesis
SAOUHSC_00088		UDP-glucose 4-epimerase (EC 5.1.3.2)	6.23325	M G	Cell wall/membrane/envelope biogenesis
SAOUHSC_02895		hypothetical protein	-1.14636	M G	Cell wall/membrane/envelope biogenesis
SAOUHSC_00382		hypothetical protein	-1.45226	M G	Cell wall/membrane/envelope biogenesis
SAOUHSC_00309		hypothetical protein	-1.46811	M G	Cell wall/membrane/envelope biogenesis
SAOUHSC_00127		Capsular polysaccharide synthesis enzyme Cap8N	-1.65662	M G	Cell wall/membrane/envelope biogenesis
SAOUHSC_00118		Capsular polysaccharide synthesis enzyme Cap5E	-2.09394	M G	Cell wall/membrane/envelope biogenesis
SAOUHSC_00119		Capsular polysaccharide synthesis enzyme Cap5F	-2.23255	M G	Cell wall/membrane/envelope biogenesis
SAOUHSC_00117		Capsular polysaccharide synthesis enzyme Cap8D	-2.27251	M G	Cell wall/membrane/envelope biogenesis
SAOUHSC_02387		oxidoreductase ylbE	-2.88897	M G	Cell wall/membrane/envelope biogenesis
SAOUHSC_01079		Cell surface receptor IsdB for hemoglobin and hemoglobin-haptoglobin complexes	3.79882	M G S	Cell wall/membrane/envelope biogenesis
SAOUHSC_02333		SceD-like transglycosylase, biomarker for vancomycin-intermediate strains	2.49093	M L G S	Cell wall/membrane/envelope biogenesis
SAOUHSC_02709		leukocidin s subunit precursor, putative	1.48425	M O	Cell wall/membrane/envelope biogenesis
SAOUHSC_01955		leukotoxin, LukE, putative	2.45581	M O S	Cell wall/membrane/envelope biogenesis
SAOUHSC_02708		Gamma-hemolysin component A	1.26132	M O S	Cell wall/membrane/envelope biogenesis
SAOUHSC_00091		hypothetical protein	4.58555	M S	Cell wall/membrane/envelope biogenesis
SAOUHSC_02973		hypothetical protein	1.56817	M S	Cell wall/membrane/envelope biogenesis
SAOUHSC_02257		Membrane anchored protein	1.24789	M S	Cell wall/membrane/envelope biogenesis
SAOUHSC_01501		Elastin binding protein EbpS	-1.58977	M S	Cell wall/membrane/envelope biogenesis
SAOUHSC_01869		Hypothetical protein SAV1752	-1.62619	M S	Cell wall/membrane/envelope biogenesis
SAOUHSC_01954		Gamma-hemolysin component B	1.79007	M S O	Cell wall/membrane/envelope biogenesis
SAOUHSC_02185		Phage major tail protein	-1.56842	N G M S	Cell motility
SAOUHSC_01764		Late competence protein ComC, processing protease	1.85804	N O U	Cell motility
SAOUHSC_00106		hypothetical protein	3.68814	N S	Cell motility
SAOUHSC_01639		Late competence protein ComGD, access of DNA to ComEA, FIG012777	4.57529	N U	Cell motility
SAOUHSC_01641		Late competence protein ComGB, access of DNA to ComEA	4.53825	N U	Cell motility
SAOUHSC_01643		Late competence protein ComGA, access of DNA to ComEA	2.38997	N U	Cell motility
SAOUHSC_01219		Putative cell wall hydrolase	1.80396	N U M G S	Cell motility
SAOUHSC_02673		conserved hypothetical protein	4.37629	O	Post-translational modification, protein turnover, and chaperones
SAOUHSC_01499		Thioredoxin reductase (EC 1.8.1.9)	3.36349	O	Post-translational modification, protein turnover, and chaperones
SAOUHSC_00035		Disulfide bond regulator	2.98454	O	Post-translational modification, protein turnover, and chaperones
SAOUHSC_02563		Urease accessory protein UreF	2.94993	O	Post-translational modification, protein turnover, and chaperones
SAOUHSC_00958		Serine protease, DegP/HtrA, do-like (EC 3.4.21.-)	2.88301	O	Post-translational modification, protein turnover, and chaperones
SAOUHSC_02562	ureE	Urease accessory protein UreE	2.7836	O	Post-translational modification, protein turnover, and chaperones
SAOUHSC_02565		Urease accessory protein UreD	2.75856	O	Post-translational modification, protein turnover, and chaperones
SAOUHSC_02127		Staphopain A precursor (EC 3.4.22.48)	2.61764	O	Post-translational modification, protein turnover, and chaperones
SAOUHSC_02996		Peptide methionine sulfoxide reductase MsrA (EC 1.8.4.11)	2.23597	O	Post-translational modification, protein turnover, and chaperones
SAOUHSC_01775		HemX protein, negative effector of steady-state concentration of glutamyl-tRNA reductase	1.93789	O	Post-translational modification, protein turnover, and chaperones
SAOUHSC_01340		hypothetical protein	1.71792	O	Post-translational modification, protein turnover, and chaperones
SAOUHSC_01717		peptidase, U32 family small subunit [C1]	1.54606	O	Post-translational modification, protein turnover, and chaperones
SAOUHSC_02654		Thioredoxin reductase (EC 1.8.1.9)	1.44436	O	Post-translational modification, protein turnover, and chaperones
SAOUHSC_01972		Foldase protein PrsA precursor (EC 5.2.1.8) @ Foldase clustered with pyrimidine conversion	1.36557	O	Post-translational modification, protein turnover, and chaperones
SAOUHSC_03025		Pyrrolidone-carboxylate peptidase (EC 3.4.19.3)	1.36001	O	Post-translational modification, protein turnover, and chaperones
SAOUHSC_00719		Queuosine Biosynthesis QueE Radical SAM	-1.16051	O	Post-translational modification, protein turnover, and chaperones
SAOUHSC_02670		Molecular chaperone, small heat shock protein	-1.22423	O	Post-translational modification, protein turnover, and chaperones
SAOUHSC_01282		Glutathione peroxidase family protein	-1.26696	O	Post-translational modification, protein turnover, and chaperones
SAOUHSC_02472		ClpB protein	-1.26962	O	Post-translational modification, protein turnover, and chaperones
SAOUHSC_00873		NifU-like domain protein	-1.45545	O	Post-translational modification, protein turnover, and chaperones
SAOUHSC_00987		Staphopain B precursor (EC 3.4.22.-)	-1.64779	O	Post-translational modification, protein turnover, and chaperones
SAOUHSC_02862		ATP-dependent protease ATP-binding subunit clpL	-2.11397	O	Post-translational modification, protein turnover, and chaperones
SAOUHSC_01831		Organic hydroperoxide resistance protein	-2.21156	O	Post-translational modification, protein turnover, and chaperones
SAOUHSC_00831		Organic hydroperoxide resistance protein	-2.42807	O	Post-translational modification, protein turnover, and chaperones
SAOUHSC_01949		Epidermin leader peptide processing serine protease epiP precursor (EC 3.4.21.-)	-3.33111	O	Post-translational modification, protein turnover, and chaperones
SAOUHSC_01860		FIG009688: Thioredoxin	-1.35593	O C	Post-translational modification, protein turnover, and chaperones
SAOUHSC_01100		Thioredoxin	-1.62964	O C	Post-translational modification, protein turnover, and chaperones
SAOUHSC_02564		Urease accessory protein UreG	2.84667	O K	Post-translational modification, protein turnover, and chaperones
SAOUHSC_00790	clpP	ATP-dependent Clp protease proteolytic subunit (EC 3.4.21.92)	-1.70149	O U	Post-translational modification, protein turnover, and chaperones
SAOUHSC_00748		Iron compound ABC uptake transporter ATP-binding protein	4.74455	P	Inorganic ion transport and metabolism
SAOUHSC_01412		Nitric oxide reductase activation protein NorD	4.72577	P	Inorganic ion transport and metabolism
SAOUHSC_00747		Iron compound ABC uptake transporter permease protein	4.63438	P	Inorganic ion transport and metabolism
SAOUHSC_00104		ABC transporter, ATP-binding protein	4.47965	P	Inorganic ion transport and metabolism
SAOUHSC_01387		Phosphate transport system permease protein PstC (TC 3.A.1.7.1)	4.34256	P	Inorganic ion transport and metabolism
SAOUHSC_00746		Iron compound ABC uptake transporter permease protein	4.26886	P	Inorganic ion transport and metabolism
SAOUHSC_00102		Phosphonate ABC transporter permease protein phnE1 (TC 3.A.1.9.1)	4.16516	P	Inorganic ion transport and metabolism
SAOUHSC_00103		Phosphonate ABC transporter permease protein phnE2 (TC 3.A.1.9.1)	4.12544	P	Inorganic ion transport and metabolism
SAOUHSC_00105		ABC transporter, substrate-binding protein	3.72903	P	Inorganic ion transport and metabolism
SAOUHSC_00325		Ferrous iron transport periplasmic protein EfeO, contains peptidase-M75 domain and (frequently) cupredoxin-like domain	3.18922	P	Inorganic ion transport and metabolism
SAOUHSC_02865		Hypothetical protein FIG016644	3.1251	P	Inorganic ion transport and metabolism
SAOUHSC_02671		Nitrate/nitrite transporter	3.03111	P	Inorganic ion transport and metabolism
SAOUHSC_00326		Ferrous iron transport peroxidase EfeB	2.98899	P	Inorganic ion transport and metabolism
SAOUHSC_01085		Heme transporter IsdDEF, lipoprotein IsdE	2.86811	P	Inorganic ion transport and metabolism
SAOUHSC_02428		Heme ABC type transporter HtsABC, permease protein HtsB	2.79965	P	Inorganic ion transport and metabolism
SAOUHSC_02246		Ferrichrome-binding periplasmic protein precursor (TC 3.A.1.14.3)	2.54563	P	Inorganic ion transport and metabolism
SAOUHSC_00749		Iron compound ABC uptake transporter substrate-binding protein	2.47468	P	Inorganic ion transport and metabolism
SAOUHSC_02312		Potassium-transporting ATPase A chain (EC 3.6.3.12) (TC 3.A.3.7.1)	2.17455	P	Inorganic ion transport and metabolism
SAOUHSC_01386		Phosphate transport system permease protein PstA (TC 3.A.1.7.1)	2.10779	P	Inorganic ion transport and metabolism
SAOUHSC_01389		Phosphate ABC transporter, periplasmic phosphate-binding protein PstS (TC 3.A.1.7.1)	2.05722	P	Inorganic ion transport and metabolism
SAOUHSC_00327		Ferrous iron transport permease EfeU	1.97975	P	Inorganic ion transport and metabolism
SAOUHSC_00423		Methionine ABC transporter ATP-binding protein	1.92507	P	Inorganic ion transport and metabolism
SAOUHSC_01893		Arsenic efflux pump protein	1.9171	P	Inorganic ion transport and metabolism
SAOUHSC_01284		Aluminum resistance protein	1.89108	P	Inorganic ion transport and metabolism
SAOUHSC_02864		Ferrous iron transport protein B	1.74285	P	Inorganic ion transport and metabolism
SAOUHSC_00976		Heme ABC type transporter HtsABC, heme-binding protein	1.69463	P	Inorganic ion transport and metabolism
SAOUHSC_00424		Methionine ABC transporter permease protein	1.67759	P	Inorganic ion transport and metabolism
SAOUHSC_02427		Heme ABC type transporter HtsABC, permease protein HtsC	1.67664	P	Inorganic ion transport and metabolism
SAOUHSC_01657		Zinc ABC transporter, ATP-binding protein ZnuC	1.5051	P	Inorganic ion transport and metabolism
SAOUHSC_00842		Methionine ABC transporter ATP-binding protein	1.4847	P	Inorganic ion transport and metabolism
SAOUHSC_01034		Trk system potassium uptake protein TrkA	1.43234	P	Inorganic ion transport and metabolism
SAOUHSC_02397		ABC transporter, ATP-binding protein	1.18253	P	Inorganic ion transport and metabolism
SAOUHSC_00957		Toxic anion resistance protein	1.14506	P	Inorganic ion transport and metabolism
SAOUHSC_02546		Molybdenum transport ATP-binding protein ModC (TC 3.A.1.8.1)	-1.2003	P	Inorganic ion transport and metabolism
SAOUHSC_02321		Copper(I) chaperone CopZ	-1.32027	P	Inorganic ion transport and metabolism
SAOUHSC_01997		Peroxide stress regulator PerR, FUR family	-1.33514	P	Inorganic ion transport and metabolism
SAOUHSC_00835		Arsenate reductase and related proteins, glutaredoxin family	-1.40992	P	Inorganic ion transport and metabolism
SAOUHSC_03033		HoxN/HupN/NixA family nickel/cobalt transporter	-1.49546	P	Inorganic ion transport and metabolism
SAOUHSC_00133		Cobalt-zinc-cadmium resistance protein	-1.81134	P	Inorganic ion transport and metabolism
SAOUHSC_00071		Siderophore staphylobactin ABC transporter, permease protein SirC	-1.98255	P	Inorganic ion transport and metabolism
SAOUHSC_01408		Uncharacterized protein YaaN	-2.00703	P	Inorganic ion transport and metabolism
SAOUHSC_01653		Manganese superoxide dismutase (EC 1.15.1.1); Superoxide dismutase [Fe] (EC 1.15.1.1)	-2.04224	P	Inorganic ion transport and metabolism
SAOUHSC_00632		Na(+) H(+) antiporter subunit G	-2.60165	P	Inorganic ion transport and metabolism
SAOUHSC_02417		pseudogene "unknown"	-1.12355	P G	Inorganic ion transport and metabolism
SAOUHSC_02833		hypothetical protein	1.80375	P S	Inorganic ion transport and metabolism
SAOUHSC_02832		ABC transporter, ATP-binding protein	1.47801	P V	Inorganic ion transport and metabolism
SAOUHSC_03034		N-hydroxyarylamine O-acetyltransferase (EC 2.3.1.118)	-1.1488	Q	Secondary metabolites biosynthesis, transport, and catabolism
SAOUHSC_00906		Fumarylacetoacetate hydrolase family protein	-1.28462	Q	Secondary metabolites biosynthesis, transport, and catabolism
SAOUHSC_02877		Dehydrosqualene desaturase (EC 1.3.8.2)	-1.28847	Q	Secondary metabolites biosynthesis, transport, and catabolism
SAOUHSC_02881		Diapolycopene oxygenase (EC 1.14.99.44)	-1.71246	Q	Secondary metabolites biosynthesis, transport, and catabolism
SAOUHSC_02980		Isochorismatase (EC 3.3.2.1)	-2.25249	Q	Secondary metabolites biosynthesis, transport, and catabolism
SAOUHSC_02769		FIG016157: Similar to nicotianamine synthase	3.08321	Q R	Secondary metabolites biosynthesis, transport, and catabolism
SAOUHSC_00237		SAM-dependent methyltransferase HI0095 (UbiE paralog)	1.50612	Q R	Secondary metabolites biosynthesis, transport, and catabolism
SAOUHSC_01694		FIG145533: Methyltransferase (EC 2.1.1.-)	-1.15507	Q R	Secondary metabolites biosynthesis, transport, and catabolism
SAOUHSC_00936		Competence protein CoiA	6.23074	R	General function prediction only
SAOUHSC_01413		Nitric oxide reductase activation protein NorQ	5.20058	R	General function prediction only
SAOUHSC_00917		Phospholipid-binding protein	4.89453	R	General function prediction only
SAOUHSC_00420		Sodium-dependent transporter	4.42651	R	General function prediction only
SAOUHSC_01823		UPF0721 transmembrane protein YfcA	4.16738	R	General function prediction only
SAOUHSC_02595		Sodium-dependent transporter	3.80754	R	General function prediction only
SAOUHSC_02866		Putative antibiotic transport-associated protein	3.53243	R	General function prediction only
SAOUHSC_00459		16S rRNA (cytidine(1402)-2'-O)-methyltransferase (EC 2.1.1.198)	3.41547	R	General function prediction only
SAOUHSC_00457		tRNA(1)(Val) (adenine(37)-N(6))-methyltransferase (EC 2.1.1.223)	3.21852	R	General function prediction only
SAOUHSC_01255		FIG001621: Zinc protease	3.21214	R	General function prediction only
SAOUHSC_00773		LysM domain protein	3.01361	R	General function prediction only
SAOUHSC_02146		Choloylglycine hydrolase (EC 3.5.1.24)	2.96186	R	General function prediction only
SAOUHSC_02124		Heptaprenylglyceryl phosphate synthase (EC 2.5.1.n9)	2.87623	R	General function prediction only
SAOUHSC_00555		Haloacid dehalogenase-like hydrolase	2.78815	R	General function prediction only
SAOUHSC_01958		Hypothetical protein SAV1831	2.7727	R	General function prediction only
SAOUHSC_01283		GTP-binding protein HflX	2.76383	R	General function prediction only
SAOUHSC_01691		Late competence protein ComEC, DNA transport	2.69136	R	General function prediction only
SAOUHSC_01718		FIG011945: O-methyltransferase family protein	2.67165	R	General function prediction only
SAOUHSC_02619		ABC transporter, ATP-binding protein	2.66816	R	General function prediction only
SAOUHSC_02855		Secretory antigen SsaA	2.47692	R	General function prediction only
SAOUHSC_01076		FIG007079: UPF0348 protein family	2.46828	R	General function prediction only
SAOUHSC_02011	recX	Regulatory protein recX	2.31581	R	General function prediction only
SAOUHSC_00036		Zn-dependent hydroxyacylglutathione hydrolase / Polysulfide binding protein	2.17974	R	General function prediction only
SAOUHSC_01256		FIG009210: peptidase, M16 family	2.14372	R	General function prediction only
SAOUHSC_02831		Hydrolase, HAD superfamily	2.12062	R	General function prediction only
SAOUHSC_00729		COG0488: ATPase components of ABC transporters with duplicated ATPase domains	2.11252	R	General function prediction only
SAOUHSC_02272		UPF0394 inner membrane protein YeeE	2.10472	R	General function prediction only
SAOUHSC_01375		Putative hydrolase	1.94272	R	General function prediction only
SAOUHSC_02883		Secretory antigen precursor SsaA	1.92305	R	General function prediction only
SAOUHSC_00033		FIG003846: hypothetical protein	1.84603	R	General function prediction only
SAOUHSC_00542		Hydrolase, HAD superfamily	1.63163	R	General function prediction only
SAOUHSC_02690		Zinc ABC transporter, substrate-binding lipoprotein AdcA	1.54844	R	General function prediction only
SAOUHSC_01661		tRNA (adenine(22)-N(1))-methyltransferase (EC 2.1.1.217)	1.54756	R	General function prediction only
SAOUHSC_02728		Predicted phosphohydrolases	1.52819	R	General function prediction only
SAOUHSC_01598		Ribonuclease Z (EC 3.1.26.11)	1.48209	R	General function prediction only
SAOUHSC_01877		COG1242: Predicted Fe-S oxidoreductase	1.47308	R	General function prediction only
SAOUHSC_01777	engB	GTP-binding protein EngB	1.46044	R	General function prediction only
SAOUHSC_00880		Histidine permease YuiF	1.4497	R	General function prediction only
SAOUHSC_00367		L-cystine uptake protein TcyP	1.41847	R	General function prediction only
SAOUHSC_00608		Alcohol dehydrogenase (EC 1.1.1.1)	1.39471	R	General function prediction only
SAOUHSC_01193		Dihydroxyacetone kinase-like protein, phosphatase domain / Dihydroxyacetone kinase-like protein, kinase domain	1.3791	R	General function prediction only
SAOUHSC_01858		Phenylalanyl-tRNA synthetase domain protein (Bsu YtpR)	1.36809	R	General function prediction only
SAOUHSC_00410		Putative metal chaperone, involved in Zn homeostasis, GTPase of COG0523 family	1.32298	R	General function prediction only
SAOUHSC_01281		RNA-binding protein Hfq	1.19071	R	General function prediction only
SAOUHSC_01753	obgE	GTP-binding protein Obg	1.15488	R	General function prediction only
SAOUHSC_02522		Transporter	1.13427	R	General function prediction only
SAOUHSC_00712		oxidoreductase of aldo/keto reductase family, subgroup 1	-1.15382	R	General function prediction only
SAOUHSC_02273		Redox-sensitive transcriptional regulator (AT-rich DNA-binding protein)	-1.1948	R	General function prediction only
SAOUHSC_03053	trmE	GTPase and tRNA-U34 5-formylation enzyme TrmE	-1.2159	R	General function prediction only
SAOUHSC_01907		oxidoreductase of aldo/keto reductase family, subgroup 1	-1.2286	R	General function prediction only
SAOUHSC_02465		Hydrolase, HAD superfamily	-1.23655	R	General function prediction only
SAOUHSC_02824		Phospholipase/carboxylesterase	-1.28038	R	General function prediction only
SAOUHSC_02647		Malate:quinone oxidoreductase (EC 1.1.5.4)	-1.30785	R	General function prediction only
SAOUHSC_02894		hypothetical protein	-1.32109	R	General function prediction only
SAOUHSC_02006		Hypothetical protein SAV1869	-1.41394	R	General function prediction only
SAOUHSC_00910		PaaD-like protein (DUF59) involved in Fe-S cluster assembly	-1.46799	R	General function prediction only
SAOUHSC_02424		Membrane-bound metal-dependent hydrolase YdjM, induced during SOS response	-1.48073	R	General function prediction only
SAOUHSC_01769		hypothetical protein	-1.49147	R	General function prediction only
SAOUHSC_01097		Colicin V production protein	-1.56365	R	General function prediction only
SAOUHSC_02013		ThiJ/PfpI family protein	-1.58885	R	General function prediction only
SAOUHSC_01323		Hydrolase, HAD superfamily	-1.61011	R	General function prediction only
SAOUHSC_02448		cell surface hydrolase (putative)	-1.73169	R	General function prediction only
SAOUHSC_02753		YbbM seven transmembrane helix protein	-1.77935	R	General function prediction only
SAOUHSC_00811		hypothetical protein	-1.80825	R	General function prediction only
SAOUHSC_02828		Glyoxalase family protein	-1.90177	R	General function prediction only
SAOUHSC_02460		Oxidoreductase, aldo/keto reductase family	-1.96321	R	General function prediction only
SAOUHSC_02827		Acetyltransferase, GNAT family	-2.01619	R	General function prediction only
SAOUHSC_01362		4-oxalocrotonate tautomerase	-2.02135	R	General function prediction only
SAOUHSC_01407		5-bromo-4-chloroindolyl phosphate hydrolysis protein XpaC	-2.02321	R	General function prediction only
SAOUHSC_01547		DNA primase, phage associated	-2.04648	R	General function prediction only
SAOUHSC_02625		3-hydroxyacyl-CoA dehydrogenase (EC 1.1.1.35)	-2.0791	R	General function prediction only
SAOUHSC_02899		hypothetical protein	-2.11493	R	General function prediction only
SAOUHSC_00121		Capsular polysaccharide synthesis enzyme Cap5H; O-acetyl transferase	-2.11766	R	General function prediction only
SAOUHSC_02447		NADP-dependent oxidoreductase YfmJ	-2.3661	R	General function prediction only
SAOUHSC_00320		FMN reductase (EC 1.5.1.29)	-2.41628	R	General function prediction only
SAOUHSC_01964		Signal transduction protein TRAP (Target of RNAIII-activating protein)	-2.44365	R	General function prediction only
SAOUHSC_02930		hypothetical protein	-2.53656	R	General function prediction only
SAOUHSC_01477		Putative Zinc-dependent proteinase	-2.54317	R	General function prediction only
SAOUHSC_01969		Hypothetical protein SAV1839	-2.55471	R	General function prediction only
SAOUHSC_02582		Formate dehydrogenase related protein	-2.74526	R	General function prediction only
SAOUHSC_02900		Predicted hydrolase/acyltransferase	-2.9735	R	General function prediction only
SAOUHSC_00533		D-lactate dehydratase (EC 4.2.1.130) @ Chaperone Hsp31	-3.14433	R	General function prediction only
SAOUHSC_01855		General stress protein-like protein	-3.226	R	General function prediction only
SAOUHSC_02665		General stress protein 26	-3.72274	R	General function prediction only
SAOUHSC_02437		conserved hypothetical protein	7.53067	S	Function unknown
SAOUHSC_00087		conserved hypothetical protein	6.89401	S	Function unknown
SAOUHSC_01180		hypothetical protein	6.36915	S	Function unknown
SAOUHSC_01880		conserved hypothetical protein	5.78555	S	Function unknown
SAOUHSC_01306		hypothetical protein	5.3942	S	Function unknown
SAOUHSC_01638		Late competence protein ComGE, FIG018915	5.26796	S	Function unknown
SAOUHSC_01500		conserved hypothetical protein	5.02442	S	Function unknown
SAOUHSC_01805		truncated transposase, putative	5.01957	S	Function unknown
SAOUHSC_01512		hypothetical protein	4.93924	S	Function unknown
SAOUHSC_02805		conserved hypothetical protein	4.84992	S	Function unknown
SAOUHSC_01484		conserved hypothetical protein	4.49577	S	Function unknown
SAOUHSC_01495		conserved hypothetical protein	4.40043	S	Function unknown
SAOUHSC_01920		Hypothetical protein SAV1801	4.15444	S	Function unknown
SAOUHSC_01924		conserved hypothetical protein	4.15073	S	Function unknown
SAOUHSC_01456		Uncharacterized iron-regulated membrane protein; Iron-uptake factor PiuB	4.05834	S	Function unknown
SAOUHSC_01115		conserved hypothetical protein	4.01983	S	Function unknown
SAOUHSC_00460		conserved hypothetical protein	3.90629	S	Function unknown
SAOUHSC_00559		hypothetical protein	3.88522	S	Function unknown
SAOUHSC_01584		hypothetical protein	3.79633	S	Function unknown
SAOUHSC_02596		Hypothetical protein SAV2322	3.78714	S	Function unknown
SAOUHSC_01114		fibrinogen-binding protein	3.77394	S	Function unknown
SAOUHSC_02768		FIG018700: hypothetical protein	3.76921	S	Function unknown
SAOUHSC_00161		conserved hypothetical protein	3.66641	S	Function unknown
SAOUHSC_02639		truncated transposase	3.65043	S	Function unknown
SAOUHSC_01921		conserved hypothetical protein	3.64815	S	Function unknown
SAOUHSC_01303		conserved hypothetical protein	3.5856	S	Function unknown
SAOUHSC_01513		conserved hypothetical protein	3.57741	S	Function unknown
SAOUHSC_01511		hypothetical protein	3.53755	S	Function unknown
SAOUHSC_02178		phi PVL orf 22-like protein	3.5334	S	Function unknown
SAOUHSC_00560		hypothetical protein	3.47913	S	Function unknown
SAOUHSC_01113		FIG016906: hypothetical protein	3.46699	S	Function unknown
SAOUHSC_01922		Hypothetical protein SAV1803	3.45363	S	Function unknown
SAOUHSC_00814		truncated secreted von Willebrand factor-binding protein	3.32443	S	Function unknown
SAOUHSC_02104		conserved hypothetical protein	3.2979	S	Function unknown
SAOUHSC_02266		conserved hypothetical protein	3.29251	S	Function unknown
SAOUHSC_02144		hypothetical protein	3.28051	S	Function unknown
SAOUHSC_01110		fibrinogen-binding protein-related	3.24082	S	Function unknown
SAOUHSC_00052		conserved hypothetical protein	3.17433	S	Function unknown
SAOUHSC_02663		conserved hypothetical protein	3.08758	S	Function unknown
SAOUHSC_01288		conserved hypothetical protein	3.02586	S	Function unknown
SAOUHSC_01798		hypothetical protein	2.90985	S	Function unknown
SAOUHSC_A02445		conserved hypothetical protein	2.90856	S	Function unknown
SAOUHSC_01084		Heme transporter IsdDEF, membrane component IsdD	2.86079	S	Function unknown
SAOUHSC_01985		conserved hypothetical protein	2.7377	S	Function unknown
SAOUHSC_00399		Exotoxin 15	2.6595	S	Function unknown
SAOUHSC_02646		hypothetical protein	2.58747	S	Function unknown
SAOUHSC_00253		hypothetical protein	2.5683	S	Function unknown
SAOUHSC_01088		NPQTN specific sortase B	2.54906	S	Function unknown
SAOUHSC_01859		FIG002434: Uncharacterized protein YtpQ	2.53748	S	Function unknown
SAOUHSC_01072		hypothetical protein	2.50548	S	Function unknown
SAOUHSC_01290		conserved hypothetical protein	2.50359	S	Function unknown
SAOUHSC_01161		truncated transposase	2.4982	S	Function unknown
SAOUHSC_01304		conserved hypothetical protein	2.4933	S	Function unknown
SAOUHSC_01112		conserved hypothetical protein	2.43176	S	Function unknown
SAOUHSC_00355		hypothetical protein	2.42058	S	Function unknown
SAOUHSC_00415		hypothetical protein	2.3442	S	Function unknown
SAOUHSC_00822		hypothetical protein	2.30903	S	Function unknown
SAOUHSC_01118		conserved hypothetical protein	2.27709	S	Function unknown
SAOUHSC_00109		Replication initiation protein, topisomerase	2.27501	S	Function unknown
SAOUHSC_00051		Phosphatidylinositol-specific phospholipase C (EC 4.6.1.13)	2.23505	S	Function unknown
SAOUHSC_01583		hypothetical protein within a prophage	2.19022	S	Function unknown
SAOUHSC_02795		conserved hypothetical protein	2.17173	S	Function unknown
SAOUHSC_03021		hypothetical protein	2.15775	S	Function unknown
SAOUHSC_01607		conserved hypothetical protein	2.13864	S	Function unknown
SAOUHSC_01971		Hypothetical protein SAV1840	2.12511	S	Function unknown
SAOUHSC_01917		conserved hypothetical protein	2.07365	S	Function unknown
SAOUHSC_00580		FIG01308914: hypothetical protein YwzC	2.05874	S	Function unknown
SAOUHSC_01265		FIG006542: Phosphoesterase	2.03091	S	Function unknown
SAOUHSC_00411		conserved hypothetical protein	1.99532	S	Function unknown
SAOUHSC_01268		hypothetical protein	1.95851	S	Function unknown
SAOUHSC_01944		conserved hypothetical protein	1.95143	S	Function unknown
SAOUHSC_00402		conserved hypothetical protein	1.85481	S	Function unknown
SAOUHSC_00863		hypothetical protein BH3432	1.81572	S	Function unknown
SAOUHSC_00975		hypothetical protein	1.79961	S	Function unknown
SAOUHSC_02658		Phage infection protein	1.79656	S	Function unknown
SAOUHSC_01993		transposase, putative	1.79553	S	Function unknown
SAOUHSC_02410		transposase, putative	1.7954	S	Function unknown
SAOUHSC_02726		Bacterial transcription activator, effector binding protein	1.79536	S	Function unknown
SAOUHSC_02169		conserved hypothetical protein	1.79443	S	Function unknown
SAOUHSC_01706		hypothetical protein	1.78414	S	Function unknown
SAOUHSC_03047		hypothetical protein	1.7693	S	Function unknown
SAOUHSC_02393		SAP domain protein	1.73081	S	Function unknown
SAOUHSC_00717		hypothetical protein	1.7037	S	Function unknown
SAOUHSC_02426		hypothetical protein	1.6923	S	Function unknown
SAOUHSC_00759		hypothetical protein	1.68315	S	Function unknown
SAOUHSC_00404		conserved hypothetical protein	1.64522	S	Function unknown
SAOUHSC_00131		FIG039061: hypothetical protein related to heme utilization	1.64275	S	Function unknown
SAOUHSC_01902		Hypothetical protein SAV1782	1.59158	S	Function unknown
SAOUHSC_01127		conserved hypothetical protein	1.55597	S	Function unknown
SAOUHSC_00271		hypothetical protein	1.54456	S	Function unknown
SAOUHSC_00922		hypothetical protein	1.53172	S	Function unknown
SAOUHSC_A00992		conserved hypothetical protein	1.5143	S	Function unknown
SAOUHSC_02170		Phage lysin, N-acetylmuramoyl-L-alanine amidase (EC 3.5.1.28)	1.51192	S	Function unknown
SAOUHSC_00816		Extracellular ECM and plasma binding protein Emp	1.51172	S	Function unknown
SAOUHSC_01073		hypothetical protein	1.49874	S	Function unknown
SAOUHSC_01342		conserved hypothetical protein	1.4871	S	Function unknown
SAOUHSC_02633		conserved hypothetical protein	1.48674	S	Function unknown
SAOUHSC_02141		conserved hypothetical protein	1.48411	S	Function unknown
SAOUHSC_00085		conserved hypothetical protein	1.47468	S	Function unknown
SAOUHSC_01332		hypothetical protein	1.44954	S	Function unknown
SAOUHSC_01152		FIG00003370: Multicopper polyphenol oxidase	1.42783	S	Function unknown
SAOUHSC_02301		sigmaB regulation protein, RsbU, putative	1.42143	S	Function unknown
SAOUHSC_A01909		hypothetical protein	1.41378	S	Function unknown
SAOUHSC_00639		hypothetical protein	1.40031	S	Function unknown
SAOUHSC_03020		Substrate-specific component MtsA of methionine-regulated ECF transporter	1.34644	S	Function unknown
SAOUHSC_00391		conserved hypothetical protein	1.34192	S	Function unknown
SAOUHSC_01590		hypothetical protein	1.33443	S	Function unknown
SAOUHSC_02789		conserved hypothetical protein	1.32768	S	Function unknown
SAOUHSC_00465		Veg protein	1.30583	S	Function unknown
SAOUHSC_00335		Low temperature requirement protein A	1.30328	S	Function unknown
SAOUHSC_01338		hypothetical protein	1.29758	S	Function unknown
SAOUHSC_02868		conserved hypothetical protein	1.2932	S	Function unknown
SAOUHSC_03048		hypothetical protein	1.28402	S	Function unknown
SAOUHSC_00408		hypothetical protein	1.28274	S	Function unknown
SAOUHSC_01705		enterotoxin family protein	1.27736	S	Function unknown
SAOUHSC_01984		Hypothetical protein SAV1852	1.27434	S	Function unknown
SAOUHSC_00907		Uncharacterized protein UPF0344	1.26046	S	Function unknown
SAOUHSC_00868		conserved hypothetical protein	1.25692	S	Function unknown
SAOUHSC_00400		Hypothetical protein within Pathogenicity island SaPIn2	1.25263	S	Function unknown
SAOUHSC_01125		conserved hypothetical protein	1.24572	S	Function unknown
SAOUHSC_02620		hypothetical protein	1.21738	S	Function unknown
SAOUHSC_01680		16S rRNA (uracil(1498)-N(3))-methyltransferase (EC 2.1.1.193)	1.19854	S	Function unknown
SAOUHSC_02911		FIG053235: Diacylglucosamine hydrolase like	1.19797	S	Function unknown
SAOUHSC_01508		hypothetical protein	1.18227	S	Function unknown
SAOUHSC_02101		FIG01108210: hypothetical protein	1.17033	S	Function unknown
SAOUHSC_02635		Teicoplanin resistance associated membrane protein TcaA	1.16012	S	Function unknown
SAOUHSC_02611		hypothetical protein	1.1477	S	Function unknown
SAOUHSC_00754		hypothetical protein	-1.10166	S	Function unknown
SAOUHSC_02727		hypothetical protein	-1.12437	S	Function unknown
SAOUHSC_01057		hypothetical protein	-1.12555	S	Function unknown
SAOUHSC_02994		hypothetical protein	-1.17096	S	Function unknown
SAOUHSC_01695		Ribosomal silencing factor RsfA	-1.17373	S	Function unknown
SAOUHSC_02656		hypothetical protein	-1.18793	S	Function unknown
SAOUHSC_00940		Adenylate cyclase (EC 4.6.1.1)	-1.19266	S	Function unknown
SAOUHSC_00135		hypothetical protein	-1.20537	S	Function unknown
SAOUHSC_01719		hypothetical protein	-1.20712	S	Function unknown
SAOUHSC_01027		hypothetical protein	-1.20919	S	Function unknown
SAOUHSC_A01910		hypothetical protein	-1.21207	S	Function unknown
SAOUHSC_02637		conserved hypothetical protein	-1.21225	S	Function unknown
SAOUHSC_02892		conserved hypothetical protein	-1.21905	S	Function unknown
SAOUHSC_00824		hypothetical protein	-1.24123	S	Function unknown
SAOUHSC_00280		hypothetical protein	-1.24187	S	Function unknown
SAOUHSC_00919		hypothetical protein	-1.24433	S	Function unknown
SAOUHSC_01721		Hypothetical protein possible functionally linked with Alanyl-tRNA synthetase	-1.25545	S	Function unknown
SAOUHSC_01505		Substrate-specific component RibU of riboflavin ECF transporter	-1.25766	S	Function unknown
SAOUHSC_02474		hypothetical protein	-1.26033	S	Function unknown
SAOUHSC_01863		Hypothetical protein MW1689	-1.27009	S	Function unknown
SAOUHSC_00452		protein from nitrogen regulatory protein P-II (GLNB) family, ortholog YAAQ B. subtilis	-1.28254	S	Function unknown
SAOUHSC_02910		hypothetical protein	-1.291	S	Function unknown
SAOUHSC_02048		Phage portal	-1.29321	S	Function unknown
SAOUHSC_02391		conserved hypothetical protein	-1.30141	S	Function unknown
SAOUHSC_01213		hypothetical protein	-1.30677	S	Function unknown
SAOUHSC_02747		DUF1801 domain-containing protein	-1.307	S	Function unknown
SAOUHSC_00428		hypothetical protein	-1.3093	S	Function unknown
SAOUHSC_00371		hypothetical protein	-1.32061	S	Function unknown
SAOUHSC_01315		hypothetical protein	-1.32566	S	Function unknown
SAOUHSC_02636		conserved hypothetical protein	-1.33941	S	Function unknown
SAOUHSC_02761		hypothetical protein	-1.3427	S	Function unknown
SAOUHSC_00268		COG5444 domain protein within ESAT-6 gene cluster	-1.35191	S	Function unknown
SAOUHSC_02218		hypothetical protein	-1.35651	S	Function unknown
SAOUHSC_02471		hypothetical protein	-1.36843	S	Function unknown
SAOUHSC_00874		YuzD-like protein	-1.38795	S	Function unknown
SAOUHSC_01173		conserved hypothetical protein	-1.39196	S	Function unknown
SAOUHSC_02893		hypothetical protein	-1.42715	S	Function unknown
SAOUHSC_01155		Cell division integral membrane protein, YGGT family	-1.43428	S	Function unknown
SAOUHSC_02600		Hypothetical protein SAV2325	-1.43609	S	Function unknown
SAOUHSC_01391		S1 RNA binding domain	-1.44138	S	Function unknown
SAOUHSC_00755		hypothetical protein	-1.46345	S	Function unknown
SAOUHSC_01317		hypothetical protein	-1.48024	S	Function unknown
SAOUHSC_02018		conserved hypothetical phage protein	-1.48156	S	Function unknown
SAOUHSC_02025		phi SLT orf 99-like protein	-1.48997	S	Function unknown
SAOUHSC_00823		hypothetical protein	-1.50639	S	Function unknown
SAOUHSC_01174		hypothetical protein	-1.51928	S	Function unknown
SAOUHSC_00381		hypothetical protein	-1.52368	S	Function unknown
SAOUHSC_01135		conserved hypothetical protein	-1.52969	S	Function unknown
SAOUHSC_00821		hypothetical protein	-1.56377	S	Function unknown
SAOUHSC_00141		hypothetical protein	-1.5646	S	Function unknown
SAOUHSC_00793		hypothetical protein	-1.56621	S	Function unknown
SAOUHSC_02232		phi PVL orf 33-like protein	-1.59127	S	Function unknown
SAOUHSC_00820		hypothetical protein	-1.59475	S	Function unknown
SAOUHSC_01566		Phage protein	-1.5991	S	Function unknown
SAOUHSC_01136		conserved hypothetical protein	-1.60474	S	Function unknown
SAOUHSC_02721		conserved hypothetical protein	-1.60869	S	Function unknown
SAOUHSC_02568		Hypothetical protein SAV2296	-1.61002	S	Function unknown
SAOUHSC_02555		conserved hypothetical protein	-1.61049	S	Function unknown
SAOUHSC_01914		Protein YidD	-1.61135	S	Function unknown
SAOUHSC_00978		hypothetical protein	-1.61759	S	Function unknown
SAOUHSC_01062		hypothetical protein	-1.6231	S	Function unknown
SAOUHSC_01061		hypothetical protein	-1.63615	S	Function unknown
SAOUHSC_02191		Phage capsid protein	-1.67078	S	Function unknown
SAOUHSC_00332		hypothetical protein	-1.67241	S	Function unknown
SAOUHSC_02412		hypothetical protein	-1.67618	S	Function unknown
SAOUHSC_02026		Hypothetical protein, phi-ETA orf58 homolog [SA bacteriophages 11, Mu50B]	-1.67996	S	Function unknown
SAOUHSC_03028		hypothetical protein	-1.68193	S	Function unknown
SAOUHSC_02035		Phage protein	-1.70555	S	Function unknown
SAOUHSC_00977		conserved hypothetical protein	-1.72126	S	Function unknown
SAOUHSC_01622		hypothetical protein	-1.73929	S	Function unknown
SAOUHSC_01957		hypothetical protein within pathogenicity island	-1.74585	S	Function unknown
SAOUHSC_A01455		hypothetical phage protein	-1.74602	S	Function unknown
SAOUHSC_02812		hypothetical protein	-1.7549	S	Function unknown
SAOUHSC_01565		Phage protein	-1.7663	S	Function unknown
SAOUHSC_02028		hypothetical protein within a prophage	-1.76695	S	Function unknown
SAOUHSC_02928		conserved hypothetical protein	-1.78653	S	Function unknown
SAOUHSC_02029		Putative major teichoic acid biosynthesis protein C	-1.79691	S	Function unknown
SAOUHSC_02249		conserved hypothetical protein	-1.80016	S	Function unknown
SAOUHSC_02036		hypothetical protein	-1.80943	S	Function unknown
SAOUHSC_01060		hypothetical protein	-1.81396	S	Function unknown
SAOUHSC_00690		hypothetical protein	-1.82687	S	Function unknown
SAOUHSC_02031		hypothetical protein	-1.83459	S	Function unknown
SAOUHSC_02205		conserved hypothetical phage protein	-1.84453	S	Function unknown
SAOUHSC_02145		hypothetical protein	-1.84651	S	Function unknown
SAOUHSC_02034		conserved hypothetical phage protein	-1.85639	S	Function unknown
SAOUHSC_01529		major tail protein	-1.87749	S	Function unknown
SAOUHSC_02042		Phage transcriptional terminator	-1.8957	S	Function unknown
SAOUHSC_00065		hypothetical protein	-1.89644	S	Function unknown
SAOUHSC_02033		Tape measure protein [SA bacteriophages 11, Mu50B]	-1.8967	S	Function unknown
SAOUHSC_02040		conserved hypothetical phage protein	-1.89916	S	Function unknown
SAOUHSC_02136		hypothetical protein	-1.91369	S	Function unknown
SAOUHSC_01447		Putative Staphylococcal surface anchored protein	-1.91432	S	Function unknown
SAOUHSC_02043		Phage major capsid protein	-1.91984	S	Function unknown
SAOUHSC_02150		Thioredoxin	-1.92103	S	Function unknown
SAOUHSC_01548		conserved hypothetical phage protein	-1.92279	S	Function unknown
SAOUHSC_00444		FIG000557: hypothetical protein co-occurring with RecR	-1.92476	S	Function unknown
SAOUHSC_01463		FIG005686: hypothetical protein	-1.93343	S	Function unknown
SAOUHSC_02227		conserved hypothetical phage protein	-1.95427	S	Function unknown
SAOUHSC_A01912		conserved hypothetical protein	-1.95772	S	Function unknown
SAOUHSC_02096		FIG010063: hypothetical protein	-1.95817	S	Function unknown
SAOUHSC_02779		hypothetical protein	-1.97451	S	Function unknown
SAOUHSC_00334		hypothetical protein	-1.97753	S	Function unknown
SAOUHSC_00269		Repetitive hypothetical protein near ESAT cluster, SA0282 homolog	-1.98949	S	Function unknown
SAOUHSC_02233		phi PVL orf 32-like protein	-2.00985	S	Function unknown
SAOUHSC_02037		Phage capsid and scaffold	-2.03003	S	Function unknown
SAOUHSC_02228		conserved hypothetical phage protein	-2.03011	S	Function unknown
SAOUHSC_02044		Phage capsid and scaffold	-2.03183	S	Function unknown
SAOUHSC_00788		FIG002813: LPPG:FO 2-phospho-L-lactate transferase like, CofD-like	-2.03225	S	Function unknown
SAOUHSC_02626		hypothetical protein	-2.06649	S	Function unknown
SAOUHSC_01050		hypothetical protein	-2.10152	S	Function unknown
SAOUHSC_02756		mRNA interferase RelE	-2.10556	S	Function unknown
SAOUHSC_02376		Hypothetical protein SAV2135	-2.1125	S	Function unknown
SAOUHSC_00194		hypothetical protein	-2.11728	S	Function unknown
SAOUHSC_02912		PhnB protein; putative DNA binding 3-demethylubiquinone-9 3-methyltransferase domain protein	-2.12655	S	Function unknown
SAOUHSC_01138		Uncharacterized N-acetyltransferase BT9727_3663 (EC 2.3.1.-)	-2.13378	S	Function unknown
SAOUHSC_02219		hypothetical protein within a prophage	-2.14145	S	Function unknown
SAOUHSC_00617		hypothetical protein	-2.14807	S	Function unknown
SAOUHSC_02223		phi PVL orf 39-like protein	-2.15789	S	Function unknown
SAOUHSC_02234		hypothetical protein within a prophage	-2.17544	S	Function unknown
SAOUHSC_02175		hypothetical phage protein	-2.18372	S	Function unknown
SAOUHSC_00810		hypothetical protein	-2.18412	S	Function unknown
SAOUHSC_02214		Hypothetical protein, phi-ETA orf24 homolog [SA bacteriophages 11, Mu50B]	-2.18572	S	Function unknown
SAOUHSC_01264		hypothetical protein	-2.19251	S	Function unknown
SAOUHSC_00789		FIG001886: Cytoplasmic hypothetical protein	-2.19794	S	Function unknown
SAOUHSC_02229		anti repressor	-2.22216	S	Function unknown
SAOUHSC_02211		phi PVL orf 50-like protein	-2.24132	S	Function unknown
SAOUHSC_02231		anti repressor	-2.26152	S	Function unknown
SAOUHSC_02176		hypothetical phage protein	-2.27832	S	Function unknown
SAOUHSC_02220		phi ETA orf 18-like protein	-2.29665	S	Function unknown
SAOUHSC_00650		conserved hypothetical protein	-2.33615	S	Function unknown
SAOUHSC_01854		Maebl	-2.37819	S	Function unknown
SAOUHSC_00146		hypothetical protein	-2.37845	S	Function unknown
SAOUHSC_00986		cysteine protease, putative	-2.39005	S	Function unknown
SAOUHSC_03022		hypothetical protein	-2.40489	S	Function unknown
SAOUHSC_00356		hypothetical protein	-2.4233	S	Function unknown
SAOUHSC_02221		conserved hypothetical phage protein	-2.42793	S	Function unknown
SAOUHSC_02225		Phage protein	-2.43384	S	Function unknown
SAOUHSC_00826		hypothetical protein	-2.43945	S	Function unknown
SAOUHSC_02515		Hypothetical protein SAV2252	-2.45899	S	Function unknown
SAOUHSC_00630		hypothetical protein	-2.47264	S	Function unknown
SAOUHSC_01181		hypothetical protein	-2.53924	S	Function unknown
SAOUHSC_00134		conserved hypothetical protein	-2.55425	S	Function unknown
SAOUHSC_A02856		hypothetical protein	-2.60457	S	Function unknown
SAOUHSC_02650		hypothetical protein similar to TpgX	-2.67437	S	Function unknown
SAOUHSC_02982		Predicted cell-wall-anchored protein SasF (LPXAG motif)	-2.69707	S	Function unknown
SAOUHSC_01730		sigmaB-controlled gene product	-2.70475	S	Function unknown
SAOUHSC_00825		hypothetical protein	-2.70542	S	Function unknown
SAOUHSC_02078		phi PV83 orf 10-like proterin	-2.76213	S	Function unknown
SAOUHSC_02771		conserved hypothetical protein	-2.7622	S	Function unknown
SAOUHSC_01729		conserved hypothetical protein	-2.80224	S	Function unknown
SAOUHSC_02203		Phage protein	-2.82056	S	Function unknown
SAOUHSC_02190		conserved hypothetical protein	-2.82815	S	Function unknown
SAOUHSC_02212		conserved hypothetical protein	-2.86189	S	Function unknown
SAOUHSC_02079		conserved hypothetical protein	-2.91715	S	Function unknown
SAOUHSC_02320		conserved hypothetical protein	-3.01785	S	Function unknown
SAOUHSC_01550		conserved hypothetical phage protein	-3.03257	S	Function unknown
SAOUHSC_02081		conserved hypothetical phage protein	-3.0575	S	Function unknown
SAOUHSC_00845		hypothetical protein	-3.0772	S	Function unknown
SAOUHSC_02581		Hypothetical protein YrhD	-3.09349	S	Function unknown
SAOUHSC_01024		hypothetical protein	-3.14633	S	Function unknown
SAOUHSC_02572		conserved hypothetical protein	-3.15971	S	Function unknown
SAOUHSC_02441		alkaline shock protein 23	-3.16961	S	Function unknown
SAOUHSC_03035		hypothetical protein	-3.17272	S	Function unknown
SAOUHSC_01986		conserved hypothetical protein	-3.17926	S	Function unknown
SAOUHSC_02052		hypothetical phage protein	-3.18672	S	Function unknown
SAOUHSC_02053		Transcriptional activator rinB, phage associated	-3.20975	S	Function unknown
SAOUHSC_02443		Hypothetical protein SAV2184	-3.21051	S	Function unknown
SAOUHSC_02157		conserved hypothetical protein	-3.22777	S	Function unknown
SAOUHSC_01553		PVL orf 52-like protein	-3.24006	S	Function unknown
SAOUHSC_01945		BsaG protein	-3.25847	S	Function unknown
SAOUHSC_01947		hypothetical protein	-3.27182	S	Function unknown
SAOUHSC_02075		conserved hypothetical phage protein	-3.28518	S	Function unknown
SAOUHSC_02442		Hypothetical protein SAV2183	-3.28717	S	Function unknown
SAOUHSC_02073		hypothetical protein	-3.33058	S	Function unknown
SAOUHSC_02074		phi PVL orf 39-like protein	-3.34051	S	Function unknown
SAOUHSC_02054		conserved hypothetical phage protein	-3.34681	S	Function unknown
SAOUHSC_02072		conserved hypothetical phage protein	-3.3479	S	Function unknown
SAOUHSC_02213		Hypothetical protein, PV83 orf22 homolog [SA bacteriophages 11, Mu50B]	-3.36427	S	Function unknown
SAOUHSC_02070		Hypothetical protein, PV83 orf19 homolog [SA bacteriophages 11, Mu50B]	-3.36554	S	Function unknown
SAOUHSC_02071		single-strand DNA-binding protein, putative	-3.38391	S	Function unknown
SAOUHSC_02060		phi PVL orf 51-like protein	-3.41382	S	Function unknown
SAOUHSC_02061		phi PVL orf 50-like protein	-3.44352	S	Function unknown
SAOUHSC_02059		phi PVL orf 52-like protein	-3.45249	S	Function unknown
SAOUHSC_02063		PV83 orf 23-like protein-related protein	-3.45442	S	Function unknown
SAOUHSC_02056		hypothetical phage protein	-3.46333	S	Function unknown
SAOUHSC_02065		Phage protein	-3.47242	S	Function unknown
SAOUHSC_02055		conserved hypothetical phage protein	-3.48677	S	Function unknown
SAOUHSC_02064		phi ETA orf 25-like protein	-3.51514	S	Function unknown
SAOUHSC_00383		conserved hypothetical protein	-3.62353	S	Function unknown
SAOUHSC_00358		hypothetical protein	-3.62605	S	Function unknown
SAOUHSC_02058		conserved hypothetical phage protein	-3.65736	S	Function unknown
SAOUHSC_02774		hypothetical protein	-4.37976	S	Function unknown
SAOUHSC_02466		truncated MHC class II analog protein	-5.3577	S	Function unknown
SAOUHSC_00418		conserved hypothetical protein	--1.79769e+308	S	Function unknown
SAOUHSC_00813		truncated secreted von Willebrand factor-binding protein	--1.79769e+308	S	Function unknown
SAOUHSC_00981		conserved hypothetical protein	--1.79769e+308	S	Function unknown
SAOUHSC_01302		conserved hypothetical protein	--1.79769e+308	S	Function unknown
SAOUHSC_02313		hypothetical protein	--1.79769e+308	S	Function unknown
SAOUHSC_A01436		hypothetical protein	--1.79769e+308	S	Function unknown
SAOUHSC_00230		Autolysis histidine kinase LytS	3.01387	T	Signal transduction mechanisms
SAOUHSC_01305		conserved hypothetical protein	3.00939	T	Signal transduction mechanisms
SAOUHSC_02251		Hypothetical SAV0799 homolog in superantigen-encoding pathogenicity islands SaPI	2.95111	T	Signal transduction mechanisms
SAOUHSC_01981		Two-component sensor histidine kinase-like protein	2.7843	T	Signal transduction mechanisms
SAOUHSC_01814		Universal stress protein family	-1.26374	T	Signal transduction mechanisms
SAOUHSC_02047		Phage minor head protein	-1.26809	T	Signal transduction mechanisms
SAOUHSC_02095		FIG133424: Low molecular weight protein tyrosine phosphatase (EC 3.1.3.48)	-1.58058	T	Signal transduction mechanisms
SAOUHSC_01819		Universal stress protein family	-1.95744	T	Signal transduction mechanisms
SAOUHSC_01980		Two-component response regulator-like protein	3.28939	T K	Signal transduction mechanisms
SAOUHSC_01640		Late competence protein ComGC, access of DNA to ComEA, FIG007487	4.70382	U	Intracellular trafficking, secretion, and vesicular transport
SAOUHSC_01747		Preprotein translocase subunit YajC (TC 3.A.5.1.1)	-1.21365	U	Intracellular trafficking, secretion, and vesicular transport
SAOUHSC_02491	secY	Protein translocase subunit SecY	-1.82607	U	Intracellular trafficking, secretion, and vesicular transport
SAOUHSC_02985		Protein translocase subunit SecA clustered with accessory secretion system	-2.66639	U	Intracellular trafficking, secretion, and vesicular transport
SAOUHSC_01637		conserved hypothetical protein	4.71278	U S	Intracellular trafficking, secretion, and vesicular transport
SAOUHSC_02641		Heme efflux system permease HrtB	3.74471	V	Defense mechanisms
SAOUHSC_02640		Heme efflux system ATPase HrtA	2.66073	V	Defense mechanisms
SAOUHSC_02003		Lipid A export ATP-binding/permease protein MsbA	2.37512	V	Defense mechanisms
SAOUHSC_02719		ABC transporter, ATP-binding protein	2.24407	V	Defense mechanisms
SAOUHSC_01312		ABC transporter, permease protein	1.79417	V	Defense mechanisms
SAOUHSC_00162		Type I restriction-modification system, restriction subunit R (EC 3.1.21.3)	1.55425	V	Defense mechanisms
SAOUHSC_02736		Beta-lactamase (EC 3.5.2.6)	-1.18361	V	Defense mechanisms
SAOUHSC_00285		ABC transporter, permease protein	-1.98484	V	Defense mechanisms
SAOUHSC_00333		ABC transporter, ATP-binding protein	-1.98967	V	Defense mechanisms
SAOUHSC_00287		ABC transporter, ATP-binding protein	-2.13724	V	Defense mechanisms
SAOUHSC_00647		Multidrug resistance ABC transporter ATP-binding and permease protein	-2.32884	V	Defense mechanisms
SAOUHSC_01948		Bacitracin transport ATP-binding protein bcrA	-3.34252	V	Defense mechanisms

## Sheet: Table S2C
Table S2. Summary of transcriptome comparisons betweens Groups 1 (reference) and Groups 2, 3 and 4.
Table S2C. GROUP 2 vs GROUP 1
Gene ID	Locus	Description	log2(fold_change)	COG	Primary COG Category
SAOUHSC_01905		truncated transposas, putative	6.61485	C	Energy production and conversion
SAOUHSC_01032		Cytochrome d ubiquinol oxidase subunit II (EC 1.10.3.-)	5.52233	C	Energy production and conversion
SAOUHSC_01031		Cytochrome d ubiquinol oxidase subunit I (EC 1.10.3.-)	4.48592	C	Energy production and conversion
SAOUHSC_02943		Citrate/H+ symporter of CitMHS family	4.25106	C	Energy production and conversion
SAOUHSC_01820		Acetate kinase (EC 2.7.2.1)	2.69083	C	Energy production and conversion
SAOUHSC_01071		Glycerophosphoryl diester phosphodiesterase (EC 3.1.4.46)	1.98544	C	Energy production and conversion
SAOUHSC_00893		Putative NADH-dependent flavin oxidoreductase	1.47743	C	Energy production and conversion
SAOUHSC_00897		Glycerophosphoryl diester phosphodiesterase, periplasmic (EC 3.1.4.46)	1.4232	C	Energy production and conversion
SAOUHSC_00132		Aldehyde dehydrogenase B (EC 1.2.1.22)	1.36822	C	Energy production and conversion
SAOUHSC_01728		Flavin-utilizing monoxygenase	1.2568	C	Energy production and conversion
SAOUHSC_02574		D-octopine dehydrogenase	1.09474	C	Energy production and conversion
SAOUHSC_01491	gpsA	Glycerol-3-phosphate dehydrogenase [NAD(P)+] (EC 1.1.1.94)	-1.08235	C	Energy production and conversion
SAOUHSC_02623		Isopentenyl-diphosphate delta-isomerase, FMN-dependent (EC 5.3.3.2)	-1.08327	C	Energy production and conversion
SAOUHSC_00113		Acetaldehyde dehydrogenase (EC 1.2.1.10) / Alcohol dehydrogenase (EC 1.1.1.1)	-1.09729	C	Energy production and conversion
SAOUHSC_01594		Uncharacterized oxidoreductase YqkF	-1.11563	C	Energy production and conversion
SAOUHSC_02345		ATP synthase alpha chain (EC 3.6.3.14)	-1.12881	C	Energy production and conversion
SAOUHSC_02684		Nitrite reductase [NAD(P)H] large subunit (EC 1.7.1.4)	-1.14527	C	Energy production and conversion
SAOUHSC_00999		Cytochrome aa3-600 menaquinol oxidase subunit IV	-1.18051	C	Energy production and conversion
SAOUHSC_00875		Type 2 NADH dehydrogenase (EC 1.6.99.3)	-1.20285	C	Energy production and conversion
SAOUHSC_01406		Acylphosphate phosphohydrolase (EC 3.6.1.7), putative	-1.23868	C	Energy production and conversion
SAOUHSC_02343		ATP synthase gamma chain (EC 3.6.3.14)	-1.27601	C	Energy production and conversion
SAOUHSC_00534		Hypothetical sugar kinase similar to L-Ribulokinase (FGGY family)	-1.37369	C	Energy production and conversion
SAOUHSC_01801		Isocitrate dehydrogenase [NADP] (EC 1.1.1.42)	-1.40217	C	Energy production and conversion
SAOUHSC_00206		L-lactate dehydrogenase (EC 1.1.1.27)	-1.48929	C	Energy production and conversion
SAOUHSC_02350		ATP synthase F0 sector subunit a (EC 3.6.3.14)	-1.53233	C	Energy production and conversion
SAOUHSC_01266		2-oxoglutarate oxidoreductase, gamma subunit (EC 1.2.7.3) / 2-oxoglutarate oxidoreductase, alpha subunit (EC 1.2.7.3)	-1.58947	C	Energy production and conversion
SAOUHSC_01614		Dihydrolipoamide dehydrogenase of branched-chain alpha-keto acid dehydrogenase (EC 1.8.1.4)	-1.59416	C	Energy production and conversion
SAOUHSC_01043		Dihydrolipoamide dehydrogenase of pyruvate dehydrogenase complex (EC 1.8.1.4)	-1.68576	C	Energy production and conversion
SAOUHSC_02922		L-lactate dehydrogenase (EC 1.1.1.27)	-1.70238	C	Energy production and conversion
SAOUHSC_02829		Oxygen-insensitive NAD(P)H nitroreductase (EC 1.-.-.-) / Dihydropteridine reductase (EC 1.5.1.34)	-1.72847	C	Energy production and conversion
SAOUHSC_01216	sucC	Succinyl-CoA ligase [ADP-forming] beta chain (EC 6.2.1.5)	-1.75265	C	Energy production and conversion
SAOUHSC_01416		Dihydrolipoamide succinyltransferase component (E2) of 2-oxoglutarate dehydrogenase complex (EC 2.3.1.61)	-1.77318	C	Energy production and conversion
SAOUHSC_01001		Cytochrome aa3-600 menaquinol oxidase subunit I	-1.87139	C	Energy production and conversion
SAOUHSC_01267		2-oxoglutarate oxidoreductase, beta subunit (EC 1.2.7.3)	-1.91013	C	Energy production and conversion
SAOUHSC_01042		Dihydrolipoamide acetyltransferase component of pyruvate dehydrogenase complex (EC 2.3.1.12)	-1.94408	C	Energy production and conversion
SAOUHSC_01418	sucA	2-oxoglutarate dehydrogenase E1 component (EC 1.2.4.2)	-2.05824	C	Energy production and conversion
SAOUHSC_00204		Flavohemoglobin / Nitric oxide dioxygenase (EC 1.14.12.17)	-2.05887	C	Energy production and conversion
SAOUHSC_02341		ATP synthase beta chain (EC 3.6.3.14)	-2.06994	C	Energy production and conversion
SAOUHSC_01613		Branched-chain alpha-keto acid dehydrogenase, E1 component, alpha subunit (EC 1.2.4.4)	-2.11562	C	Energy production and conversion
SAOUHSC_01041		Pyruvate dehydrogenase E1 component beta subunit (EC 1.2.4.1)	-2.12461	C	Energy production and conversion
SAOUHSC_01611		Dihydrolipoamide acyltransferase component of branched-chain alpha-keto acid dehydrogenase complex (EC 2.3.1.168)	-2.12921	C	Energy production and conversion
SAOUHSC_01218		Succinyl-CoA ligase [ADP-forming] alpha chain (EC 6.2.1.5)	-2.16682	C	Energy production and conversion
SAOUHSC_02349		ATP synthase F0 sector subunit c (EC 3.6.3.14)	-2.1682	C	Energy production and conversion
SAOUHSC_01612		Branched-chain alpha-keto acid dehydrogenase, E1 component, beta subunit (EC 1.2.4.4)	-2.17295	C	Energy production and conversion
SAOUHSC_01347		Aconitate hydratase (EC 4.2.1.3)	-2.20804	C	Energy production and conversion
SAOUHSC_00319		Luciferase-like monooxygenase (EC 1.14.-.-)	-2.42857	C	Energy production and conversion
SAOUHSC_00187		Pyruvate formate-lyase (EC 2.3.1.54)	-2.46233	C	Energy production and conversion
SAOUHSC_02340	atpC	ATP synthase epsilon chain (EC 3.6.3.14)	-2.61479	C	Energy production and conversion
SAOUHSC_02577		Glyoxylate reductase (EC 1.1.1.79) / Glyoxylate reductase (EC 1.1.1.26) / Hydroxypyruvate reductase (EC 1.1.1.81)	-1.69952	C H R	Energy production and conversion
SAOUHSC_00886		Na(+) H(+) antiporter subunit D	-1.96859	C P	Energy production and conversion
SAOUHSC_02351		FIG048548: ATP synthase protein I2	-1.62441	C S	Energy production and conversion
SAOUHSC_02999		Tyrosine-protein kinase EpsD (EC 2.7.10.2) {capsular polysaccharide biosynthesis protein Cap5B}	6.22583	D	Cell cycle control, cell division, chromosome partitioning
SAOUHSC_01903		ClC-type fluoride channel (CrcB homolog)	4.60075	D	Cell cycle control, cell division, chromosome partitioning
SAOUHSC_01904		ClC-type fluoride channel (CrcB homolog)	2.35733	D	Cell cycle control, cell division, chromosome partitioning
SAOUHSC_00484		tRNA(Ile)-lysidine synthetase (EC 6.3.4.19)	1.57005	D	Cell cycle control, cell division, chromosome partitioning
SAOUHSC_01063		Cell division protein FtsW	1.13067	D	Cell cycle control, cell division, chromosome partitioning
SAOUHSC_01149		Cell division protein FtsA	-1.27898	D	Cell cycle control, cell division, chromosome partitioning
SAOUHSC_01827		Septation ring formation regulator EzrA	-1.65992	D	Cell cycle control, cell division, chromosome partitioning
SAOUHSC_00482		Cell division protein DivIC (FtsB), stabilizes FtsL against RasP cleavage	-1.74774	D	Cell cycle control, cell division, chromosome partitioning
SAOUHSC_03052		tRNA uridine 5-carboxymethylaminomethyl modification enzyme GidA	-1.75099	D	Cell cycle control, cell division, chromosome partitioning
SAOUHSC_01462		Cell division protein GpsB, coordinates the switch between cylindrical and septal cell wall synthesis by re-localization of PBP1	-1.911	D	Cell cycle control, cell division, chromosome partitioning
SAOUHSC_01452		Alanine dehydrogenase (EC 1.4.1.1)	5.97928	E	Amino acid transport and metabolism
SAOUHSC_02971		Zinc metalloproteinase aureolysin (EC 3.4.24.29)	5.72316	E	Amino acid transport and metabolism
SAOUHSC_00914		hypothetical protein {2-isopropylmalate synthase}	5.1216	E	Amino acid transport and metabolism
SAOUHSC_01411		Branched-chain amino acid transport system carrier protein	4.8248	E	Amino acid transport and metabolism
SAOUHSC_01370		Phosphoribosylanthranilate isomerase (EC 5.3.1.24)	4.46848	E	Amino acid transport and metabolism
SAOUHSC_01368	trpD	Anthranilate phosphoribosyltransferase (EC 2.4.2.18)	4.41946	E	Amino acid transport and metabolism
SAOUHSC_01369	trpC	Indole-3-glycerol phosphate synthase (EC 4.1.1.48)	3.92551	E	Amino acid transport and metabolism
SAOUHSC_02969		Arginine deiminase (EC 3.5.3.6)	3.89339	E	Amino acid transport and metabolism
SAOUHSC_00899		Argininosuccinate synthase (EC 6.3.4.5)	3.71808	E	Amino acid transport and metabolism
SAOUHSC_01451		Threonine dehydratase, catabolic (EC 4.3.1.19) @ L-serine dehydratase, (PLP)-dependent (EC 4.3.1.17)	3.59903	E	Amino acid transport and metabolism
SAOUHSC_01942		serine protease	3.36331	E	Amino acid transport and metabolism
SAOUHSC_02609		Fosfomycin resistance protein FosB	3.35139	E	Amino acid transport and metabolism
SAOUHSC_00937		Oligoendopeptidase F (EC 3.4.24.-)	3.29042	E	Amino acid transport and metabolism
SAOUHSC_02561	ureC	Urease alpha subunit (EC 3.5.1.5)	2.87735	E	Amino acid transport and metabolism
SAOUHSC_01941		serine protease SplC	2.83716	E	Amino acid transport and metabolism
SAOUHSC_01825		Putative cysteine desulfurase, associated with tRNA 4-thiouridine synthase	2.79411	E	Amino acid transport and metabolism
SAOUHSC_00171		Gamma-glutamyltranspeptidase (EC 2.3.2.2) @ Glutathione hydrolase (EC 3.4.19.13)	2.76884	E	Amino acid transport and metabolism
SAOUHSC_00928		Oligopeptide ABC transporter, periplasmic oligopeptide-binding protein OppA (TC 3.A.1.5.1)	2.70601	E	Amino acid transport and metabolism
SAOUHSC_00949		Sodium:alanine symporter family protein	2.69412	E	Amino acid transport and metabolism
SAOUHSC_01319		Aspartokinase (EC 2.7.2.4)	2.6184	E	Amino acid transport and metabolism
SAOUHSC_00170		RGD-containing lipoprotein	2.60512	E	Amino acid transport and metabolism
SAOUHSC_02770		FIG016473: Diaminopimelate epimerase homolog	2.3434	E	Amino acid transport and metabolism
SAOUHSC_02968		Ornithine carbamoyltransferase (EC 2.1.3.3)	2.22113	E	Amino acid transport and metabolism
SAOUHSC_03013		Histidinol dehydrogenase (EC 1.1.1.23)	2.19469	E	Amino acid transport and metabolism
SAOUHSC_01483		Chorismate synthase (EC 4.2.3.5)	2.16325	E	Amino acid transport and metabolism
SAOUHSC_02622		Sodium/glutamate symporter	2.08909	E	Amino acid transport and metabolism
SAOUHSC_00930		Oligopeptide transport ATP-binding protein OppF (TC 3.A.1.5.1)	2.0545	E	Amino acid transport and metabolism
SAOUHSC_01938		Serine protease	2.04401	E	Amino acid transport and metabolism
SAOUHSC_01046		Spermidine/putrescine import ABC transporter ATP-binding protein PotA (TC 3.A.1.11.1)	1.99215	E	Amino acid transport and metabolism
SAOUHSC_00010		Branched-chain amino acid permease	1.79604	E	Amino acid transport and metabolism
SAOUHSC_00898		Argininosuccinate lyase (EC 4.3.2.1)	1.72505	E	Amino acid transport and metabolism
SAOUHSC_01482	aroB	3-dehydroquinate synthase (EC 4.2.3.4)	1.50127	E	Amino acid transport and metabolism
SAOUHSC_01852		Chorismate mutase I (EC 5.4.99.5) / 2-keto-3-deoxy-D-arabino-heptulosonate-7-phosphate synthase I beta (EC 2.5.1.54)	1.49902	E	Amino acid transport and metabolism
SAOUHSC_01450		Serine/threonine exchanger SteT	1.49854	E	Amino acid transport and metabolism
SAOUHSC_00733		Biosynthetic Aromatic amino acid aminotransferase beta (EC 2.6.1.57)	1.47547	E	Amino acid transport and metabolism
SAOUHSC_01868		Putative Xaa-His dipeptidase	1.19484	E	Amino acid transport and metabolism
SAOUHSC_01712		Allophanate hydrolase 2 subunit 1 (EC 3.5.1.54)	1.17744	E	Amino acid transport and metabolism
SAOUHSC_02924		Aminotransferase	1.04221	E	Amino acid transport and metabolism
SAOUHSC_01634	gcvT	Aminomethyltransferase (glycine cleavage system T protein) (EC 2.1.2.10)	-1.12331	E	Amino acid transport and metabolism
SAOUHSC_03008		Imidazole glycerol phosphate synthase cyclase subunit (EC 4.1.3.-)	-1.28344	E	Amino acid transport and metabolism
SAOUHSC_00836		Glycine cleavage system H protein	-1.28522	E	Amino acid transport and metabolism
SAOUHSC_00318		Glyoxalase/Bleomycin resistance protein/Dioxygenase superfamily	-1.38563	E	Amino acid transport and metabolism
SAOUHSC_00488		Cysteine synthase (EC 2.5.1.47)	-1.58208	E	Amino acid transport and metabolism
SAOUHSC_01364		Prephenate dehydrogenase (EC 1.3.1.12)	-1.63407	E	Amino acid transport and metabolism
SAOUHSC_01398		2,3,4,5-tetrahydropyridine-2,6-dicarboxylate N-acetyltransferase (EC 2.3.1.89)	-1.68346	E	Amino acid transport and metabolism
SAOUHSC_00757		Tripeptide aminopeptidase (EC 3.4.11.4)	-1.73483	E	Amino acid transport and metabolism
SAOUHSC_02839		L-serine dehydratase, alpha subunit (EC 4.3.1.17)	-1.76262	E	Amino acid transport and metabolism
SAOUHSC_00849		Cysteine desulfurase (EC 2.8.1.7), SufS subfamily	-1.79952	E	Amino acid transport and metabolism
SAOUHSC_02741		Osmotically activated L-carnitine/choline ABC transporter, permease protein OpuCD	-1.84299	E	Amino acid transport and metabolism
SAOUHSC_01632		Glycine dehydrogenase [decarboxylating] (glycine cleavage system P2 protein) (EC 1.4.4.2)	-1.87924	E	Amino acid transport and metabolism
SAOUHSC_00895		NAD-specific glutamate dehydrogenase (EC 1.4.1.2)	-1.94469	E	Amino acid transport and metabolism
SAOUHSC_01287		Glutamine synthetase type I (EC 6.3.1.2)	-1.99372	E	Amino acid transport and metabolism
SAOUHSC_00894	rocD	Acetylornithine aminotransferase 2 (EC 2.6.1.11)	-2.05642	E	Amino acid transport and metabolism
SAOUHSC_02409		Arginase (EC 3.5.3.1)	-2.138	E	Amino acid transport and metabolism
SAOUHSC_02354	glyA	Serine hydroxymethyltransferase (EC 2.1.2.1)	-2.26948	E	Amino acid transport and metabolism
SAOUHSC_01367		Anthranilate synthase, amidotransferase component (EC 4.1.3.27)	5.43737	E H	Amino acid transport and metabolism
SAOUHSC_01366		Anthranilate synthase, aminase component (EC 4.1.3.27)	4.32961	E H	Amino acid transport and metabolism
SAOUHSC_00536		Branched-chain amino acid aminotransferase (EC 2.6.1.42)	-1.48028	E H	Amino acid transport and metabolism
SAOUHSC_03015	hisZ	ATP phosphoribosyltransferase regulatory subunit (EC 2.4.2.17)	2.99848	E J	Amino acid transport and metabolism
SAOUHSC_01497		L-asparaginase (EC 3.5.1.1)	2.2879	E J	Amino acid transport and metabolism
SAOUHSC_02765		Oligopeptide transporter putative membrane permease domain	3.06545	E P	Amino acid transport and metabolism
SAOUHSC_00169		Putative glutathione transporter, permease component; Dipeptide transport system permease protein DppC (TC 3.A.1.5.2)	2.45652	E P	Amino acid transport and metabolism
SAOUHSC_00923		Oligopeptide transport system permease protein OppB (TC 3.A.1.5.1)	1.63272	E P	Amino acid transport and metabolism
SAOUHSC_00931		Oligopeptide transport system permease protein OppB (TC 3.A.1.5.1)	1.61999	E P	Amino acid transport and metabolism
SAOUHSC_00929		Oligopeptide transport ATP-binding protein OppD (TC 3.A.1.5.1)	1.61269	E P	Amino acid transport and metabolism
SAOUHSC_02119		Sodium/proline symporter	2.36372	E R	Amino acid transport and metabolism
SAOUHSC_00436	gltD	Glutamate synthase [NADPH] small chain (EC 1.4.1.13)	-1.66401	E R	Amino acid transport and metabolism
SAOUHSC_00226		Xylitol dehydrogenase	-2.37143	E R	Amino acid transport and metabolism
SAOUHSC_01923		conserved hypothetical protein	3.46964	E S	Amino acid transport and metabolism
SAOUHSC_02030		Phage minor structural protein	-3.64261	E S	Amino acid transport and metabolism
SAOUHSC_01330		GMP reductase (EC 1.7.1.7)	4.2022	F	Nucleotide transport and metabolism
SAOUHSC_00025		Virulence-associated cell-wall-anchored protein SasH (LPXTG motif); 5'-nucleotidase (EC 3.1.3.5)	3.37446	F	Nucleotide transport and metabolism
SAOUHSC_00019		Adenylosuccinate synthetase (EC 6.3.4.4)	1.7242	F	Nucleotide transport and metabolism
SAOUHSC_00501		Pyrimidine nucleoside transport protein	1.7077	F	Nucleotide transport and metabolism
SAOUHSC_01485	ndk	Nucleoside diphosphate kinase (EC 2.7.4.6)	1.5132	F	Nucleotide transport and metabolism
SAOUHSC_02553		Purine nucleosidase (EC 3.2.2.1)	1.38122	F	Nucleotide transport and metabolism
SAOUHSC_01496	cmk	Cytidylate kinase (EC 2.7.4.25)	1.30336	F	Nucleotide transport and metabolism
SAOUHSC_00539		Deoxyadenosine kinase (EC 2.7.1.76) @ Deoxycytidine kinase (EC 2.7.1.74)	1.28434	F	Nucleotide transport and metabolism
SAOUHSC_01435	thyA	Thymidylate synthase (EC 2.1.1.45)	1.15187	F	Nucleotide transport and metabolism
SAOUHSC_01235	pyrH	Uridine monophosphate kinase (EC 2.7.4.22)	1.07339	F	Nucleotide transport and metabolism
SAOUHSC_01018		Phosphoribosylamine--glycine ligase (EC 6.3.4.13)	-1.53865	F	Nucleotide transport and metabolism
SAOUHSC_02379		Deoxyribose-phosphate aldolase (EC 4.1.2.4)	-1.59171	F	Nucleotide transport and metabolism
SAOUHSC_00375	guaA	GMP synthase [glutamine-hydrolyzing], amidotransferase subunit (EC 6.3.5.2) / GMP synthase [glutamine-hydrolyzing], ATP pyrophosphatase subunit (EC 6.3.5.2)	-1.64751	F	Nucleotide transport and metabolism
SAOUHSC_00373		Xanthine permease	-1.78523	F	Nucleotide transport and metabolism
SAOUHSC_02377		Pyrimidine-nucleoside phosphorylase (EC 2.4.2.2)	-1.79802	F	Nucleotide transport and metabolism
SAOUHSC_01016		Phosphoribosylglycinamide formyltransferase (EC 2.1.2.2)	-1.8057	F	Nucleotide transport and metabolism
SAOUHSC_01017	purH	IMP cyclohydrolase (EC 3.5.4.10) / Phosphoribosylaminoimidazolecarboxamide formyltransferase (EC 2.1.2.3)	-1.85857	F	Nucleotide transport and metabolism
SAOUHSC_01009		N5-carboxyaminoimidazole ribonucleotide synthase (EC 6.3.4.18)	-1.91677	F	Nucleotide transport and metabolism
SAOUHSC_02353	upp	Uracil phosphoribosyltransferase (EC 2.4.2.9)	-2.07143	F	Nucleotide transport and metabolism
SAOUHSC_01013		Phosphoribosylformylglycinamidine synthase, synthetase subunit (EC 6.3.5.3)	-2.30973	F	Nucleotide transport and metabolism
SAOUHSC_01015		Phosphoribosylformylglycinamidine cyclo-ligase (EC 6.3.3.1)	-2.31808	F	Nucleotide transport and metabolism
SAOUHSC_01014		Amidophosphoribosyltransferase (EC 2.4.2.14)	-2.44058	F	Nucleotide transport and metabolism
SAOUHSC_02490	adk	Adenylate kinase (EC 2.7.4.3)	-2.68168	F	Nucleotide transport and metabolism
SAOUHSC_02057		Deoxyuridine 5'-triphosphate nucleotidohydrolase (EC 3.6.1.23), phage associated	-3.05743	F	Nucleotide transport and metabolism
SAOUHSC_00541		tRNA-specific adenosine-34 deaminase (EC 3.5.4.33)	1.60794	F J	Nucleotide transport and metabolism
SAOUHSC_00916		Putative uncharacterized protein MW0861	4.86913	G	Carbohydrate transport and metabolism
SAOUHSC_00007		ADP-dependent (S)-NAD(P)H-hydrate dehydratase (EC 4.2.1.136)	3.62082	G	Carbohydrate transport and metabolism
SAOUHSC_00215		PTS system, galactitol-specific IIB component (EC 2.7.1.69)	3.11499	G	Carbohydrate transport and metabolism
SAOUHSC_01601		Alpha-glucosidase (EC 3.2.1.20)	3.08993	G	Carbohydrate transport and metabolism
SAOUHSC_02797		hypothetical protein	2.85659	G	Carbohydrate transport and metabolism
SAOUHSC_00291		Pseudouridine kinase (EC 2.7.1.83)	2.30623	G	Carbohydrate transport and metabolism
SAOUHSC_00175		Maltose/maltodextrin transport ATP-binding protein MalK (EC 3.6.3.19); Multiple sugar ABC transporter, ATP-binding protein	2.11264	G	Carbohydrate transport and metabolism
SAOUHSC_02452		Tagatose 1,6-bisphosphate aldolase (EC 4.1.2.40)	1.89449	G	Carbohydrate transport and metabolism
SAOUHSC_02597		PTS system, arbutin-like IIBC component	1.64897	G	Carbohydrate transport and metabolism
SAOUHSC_02143		6-phosphogluconolactonase (EC 3.1.1.31)	1.45897	G	Carbohydrate transport and metabolism
SAOUHSC_02385		Mannose-6-phosphate isomerase, class I (EC 5.3.1.8)	1.38471	G	Carbohydrate transport and metabolism
SAOUHSC_02520		Probable glucose uptake protein glcU	1.23267	G	Carbohydrate transport and metabolism
SAOUHSC_03023		Lactonase Drp35 (EC 3.1.1.-)	1.18529	G	Carbohydrate transport and metabolism
SAOUHSC_02580		Autolysin (EC 3.5.1.28)	1.0939	G	Carbohydrate transport and metabolism
SAOUHSC_00655		Phosphoenolpyruvate-dihydroxyacetone phosphotransferase (EC 2.7.1.121), dihydroxyacetone binding subunit DhaK	-1.05229	G	Carbohydrate transport and metabolism
SAOUHSC_00708		PTS system, fructose-specific IIA component (EC 2.7.1.69) / PTS system, fructose-specific IIB component (EC 2.7.1.69) / PTS system, fructose-specific IIC component (EC 2.7.1.69)	-1.1068	G	Carbohydrate transport and metabolism
SAOUHSC_01189		Ribulose-phosphate 3-epimerase (EC 5.1.3.1)	-1.17033	G	Carbohydrate transport and metabolism
SAOUHSC_01807		6-phosphofructokinase (EC 2.7.1.11)	-1.24957	G	Carbohydrate transport and metabolism
SAOUHSC_00797	tpiA	Triosephosphate isomerase (EC 5.3.1.1)	-1.2556	G	Carbohydrate transport and metabolism
SAOUHSC_02723		Glycerate kinase (EC 2.7.1.31)	-1.28754	G	Carbohydrate transport and metabolism
SAOUHSC_01861		Glutamyl aminopeptidase (EC 3.4.11.7); Deblocking aminopeptidase	-1.32799	G	Carbohydrate transport and metabolism
SAOUHSC_02403		Mannitol-1-phosphate 5-dehydrogenase (EC 1.1.1.17)	-1.33087	G	Carbohydrate transport and metabolism
SAOUHSC_00796	pgk	Phosphoglycerate kinase (EC 2.7.2.3)	-1.36891	G	Carbohydrate transport and metabolism
SAOUHSC_02405	glmM	Phosphoglucosamine mutase (EC 5.4.2.10) / FemD, factor involved in methicillin resistance	-1.46503	G	Carbohydrate transport and metabolism
SAOUHSC_01028		Phosphotransferase system, phosphocarrier protein HPr	-1.48738	G	Carbohydrate transport and metabolism
SAOUHSC_00795		NAD-dependent glyceraldehyde-3-phosphate dehydrogenase (EC 1.2.1.12)	-1.49356	G	Carbohydrate transport and metabolism
SAOUHSC_00101		Phosphopentomutase (EC 5.4.2.7)	-1.49795	G	Carbohydrate transport and metabolism
SAOUHSC_01365		Deblocking aminopeptidase (EC 3.4.11.-)	-1.50145	G	Carbohydrate transport and metabolism
SAOUHSC_00437		PTS system, trehalose-specific IIB component (EC 2.7.1.69) / PTS system, trehalose-specific IIC component (EC 2.7.1.69)	-1.54035	G	Carbohydrate transport and metabolism
SAOUHSC_02755		M42 glutamyl aminopeptidase, cellulase	-1.55785	G	Carbohydrate transport and metabolism
SAOUHSC_01337	0	Transketolase (EC 2.2.1.1)	-1.60372	G	Carbohydrate transport and metabolism
SAOUHSC_00799	eno	Enolase (EC 4.2.1.11)	-1.62816	G	Carbohydrate transport and metabolism
SAOUHSC_01029		Phosphoenolpyruvate-protein phosphotransferase of PTS system (EC 2.7.3.9)	-1.69005	G	Carbohydrate transport and metabolism
SAOUHSC_00158		PTS system, IIB component (EC 2.7.1.69) / PTS system, IIC component (EC 2.7.1.69)	-1.76082	G	Carbohydrate transport and metabolism
SAOUHSC_01430		PTS system, glucose-specific IIA component (EC 2.7.1.69)	-1.78557	G	Carbohydrate transport and metabolism
SAOUHSC_01806		Pyruvate kinase (EC 2.7.1.40) / Phosphohistidine swiveling domain	-1.94277	G	Carbohydrate transport and metabolism
SAOUHSC_00798		2,3-bisphosphoglycerate-independent phosphoglycerate mutase (EC 5.4.2.12)	-2.12433	G	Carbohydrate transport and metabolism
SAOUHSC_02023		Phage lysin, N-acetylmuramoyl-L-alanine amidase (EC 3.5.1.28)	-3.01206	G	Carbohydrate transport and metabolism
SAOUHSC_02806		Gluconate permease, Bsu4004 homolog	-1.42134	G E	Carbohydrate transport and metabolism
SAOUHSC_02531		Major facilitator family transporter	2.58683	G E P R	Carbohydrate transport and metabolism
SAOUHSC_02815		Glucarate transporter	1.6644	G E P R	Carbohydrate transport and metabolism
SAOUHSC_02818		Major facilitator family transporter	1.18807	G E P R	Carbohydrate transport and metabolism
SAOUHSC_00062		Permease of the drug/metabolite transporter (DMT) superfamily	2.37156	G E R	Carbohydrate transport and metabolism
SAOUHSC_00153		Pyruvate decarboxylase (EC 4.1.1.1); Alpha-keto-acid decarboxylase (EC 4.1.1.-)	-1.30302	G H R	Carbohydrate transport and metabolism
SAOUHSC_02998		Manganese-dependent protein-tyrosine phosphatase (EC 3.1.3.48)	5.30112	G M	Carbohydrate transport and metabolism
SAOUHSC_02009		Teichoic acid export ATP-binding protein TagH (EC 3.6.3.40)	1.93744	G M	Carbohydrate transport and metabolism
SAOUHSC_00213		Predicted galactitol operon regulator (Transcriptional antiterminator), BglG family / PTS system, mannitol/fructose-specific IIA component (EC 2.7.1.69)	2.67667	G T	Carbohydrate transport and metabolism
SAOUHSC_00963		Lipoate-protein ligase A	4.34272	H	Coenzyme transport and metabolism
SAOUHSC_01824		tRNA 4-thiouridine synthase (EC 2.8.1.4)	3.06183	H	Coenzyme transport and metabolism
SAOUHSC_01774	hemC	Porphobilinogen deaminase (EC 2.5.1.61)	1.5294	H	Coenzyme transport and metabolism
SAOUHSC_01735		CsdL (EC-YgdL) protein of the HesA/MoeB/ThiF family, part of the CsdA-E-L sulfur transfer pathway	1.50451	H	Coenzyme transport and metabolism
SAOUHSC_01773		Uroporphyrinogen-III synthase (EC 4.2.1.75)	1.3078	H	Coenzyme transport and metabolism
SAOUHSC_02945		Precorrin-2 oxidase (EC 1.3.1.76)	-1.05955	H	Coenzyme transport and metabolism
SAOUHSC_01772		Porphobilinogen synthase (EC 4.2.1.24)	-1.14325	H	Coenzyme transport and metabolism
SAOUHSC_01771		Glutamate-1-semialdehyde 2,1-aminomutase (EC 5.4.3.8)	-1.29899	H	Coenzyme transport and metabolism
SAOUHSC_02544		Molybdenum cofactor biosynthesis protein MoaB	-1.31802	H	Coenzyme transport and metabolism
SAOUHSC_02000		Glutamate-1-semialdehyde 2,1-aminomutase (EC 5.4.3.8)	-1.33726	H	Coenzyme transport and metabolism
SAOUHSC_01190		Thiamin pyrophosphokinase (EC 2.7.6.2)	-1.44651	H	Coenzyme transport and metabolism
SAOUHSC_00532		2-amino-3-ketobutyrate coenzyme A ligase (EC 2.3.1.29)	-1.46991	H	Coenzyme transport and metabolism
SAOUHSC_00861		Lipoyl synthase (EC 2.8.1.8)	-1.51927	H	Coenzyme transport and metabolism
SAOUHSC_01766		Dihydrofolate synthase (EC 6.3.2.12) @ Folylpolyglutamate synthase (EC 6.3.2.17)	-1.51959	H	Coenzyme transport and metabolism
SAOUHSC_01629		Octanoate-[acyl-carrier-protein]-protein-N-octanoyltransferase, LipM (EC 2.3.1.181)	-1.53307	H	Coenzyme transport and metabolism
SAOUHSC_02540		Molybdopterin synthase catalytic subunit MoaE (EC 2.8.1.12)	-1.53715	H	Coenzyme transport and metabolism
SAOUHSC_02538		Molybdopterin synthase sulfur carrier subunit	-1.55135	H	Coenzyme transport and metabolism
SAOUHSC_02542		Molybdopterin molybdenumtransferase (EC 2.10.1.1)	-1.5665	H	Coenzyme transport and metabolism
SAOUHSC_02537	mobA	Molybdenum cofactor guanylyltransferase (EC 2.7.7.77)	-1.56964	H	Coenzyme transport and metabolism
SAOUHSC_01696		Hydrolase (HAD superfamily), YqeK	-1.61513	H	Coenzyme transport and metabolism
SAOUHSC_00145		4'-phosphopantetheinyl transferase (EC 2.7.8.-)	-1.64058	H	Coenzyme transport and metabolism
SAOUHSC_01007		Methylenetetrahydrofolate dehydrogenase (NADP+) (EC 1.5.1.5) / Methenyltetrahydrofolate cyclohydrolase (EC 3.5.4.9)	-1.76612	H	Coenzyme transport and metabolism
SAOUHSC_01795	coaE	Dephospho-CoA kinase (EC 2.7.1.24)	-1.84731	H	Coenzyme transport and metabolism
SAOUHSC_02536		Cyclic pyranopterin phosphate synthase (MoaA) (EC 4.1.99.18)	-1.92089	H	Coenzyme transport and metabolism
SAOUHSC_00500		Pyridoxal 5'-phosphate synthase (glutamine hydrolyzing), glutaminase subunit (EC 4.3.3.6)	-1.97893	H	Coenzyme transport and metabolism
SAOUHSC_00499		Pyridoxal 5'-phosphate synthase (glutamine hydrolyzing), synthase subunit (EC 4.3.3.6)	-2.56254	H	Coenzyme transport and metabolism
SAOUHSC_02579		Salicylate hydroxylase (EC 1.14.13.1)	2.06238	H C	Coenzyme transport and metabolism
SAOUHSC_01998		Phosphoglycerate dehydrogenase and related dehydrogenases	-2.0576	H E	Coenzyme transport and metabolism
SAOUHSC_00466	ipk	4-diphosphocytidyl-2-C-methyl-D-erythritol kinase (EC 2.7.1.148)	4.6997	I	Lipid transport and metabolism
SAOUHSC_00661		Lipase LipA	3.92053	I	Lipid transport and metabolism
SAOUHSC_01279		Lysophospholipase (EC 3.1.1.5); Monoglyceride lipase (EC 3.1.1.23)	3.76567	I	Lipid transport and metabolism
SAOUHSC_00558		3-ketoacyl-CoA thiolase (EC 2.3.1.16) @ Acetyl-CoA acetyltransferase (EC 2.3.1.9)	2.26556	I	Lipid transport and metabolism
SAOUHSC_02323		Cardiolipin synthetase (EC 2.7.8.-)	1.48649	I	Lipid transport and metabolism
SAOUHSC_00577		Mevalonate kinase (EC 2.7.1.36)	1.44291	I	Lipid transport and metabolism
SAOUHSC_01237		Undecaprenyl diphosphate synthase (EC 2.5.1.31)	1.10184	I	Lipid transport and metabolism
SAOUHSC_02844		Esterase/lipase (EC 3.1.1.-)	-1.1149	I	Lipid transport and metabolism
SAOUHSC_02556		conserved hypothetical protein	-1.25231	I	Lipid transport and metabolism
SAOUHSC_01310		Cardiolipin synthetase (EC 2.7.8.-)	-1.56618	I	Lipid transport and metabolism
SAOUHSC_01260		CDP-diacylglycerol--glycerol-3-phosphate 3-phosphatidyltransferase (EC 2.7.8.5)	-1.64799	I	Lipid transport and metabolism
SAOUHSC_00336		3-ketoacyl-CoA thiolase (EC 2.3.1.16) @ Acetyl-CoA acetyltransferase (EC 2.3.1.9)	-1.78593	I	Lipid transport and metabolism
SAOUHSC_02306	acpS	Holo-[acyl-carrier protein] synthase (EC 2.7.8.7)	-2.07342	I	Lipid transport and metabolism
SAOUHSC_00199		3-oxoacid CoA-transferase (EC 2.8.3.5)	-2.15304	I	Lipid transport and metabolism
SAOUHSC_00196		Enoyl-CoA hydratase (EC 4.2.1.17) / 3-hydroxyacyl-CoA dehydrogenase (EC 1.1.1.35)	-2.66058	I	Lipid transport and metabolism
SAOUHSC_00195		3-ketoacyl-CoA thiolase (EC 2.3.1.16)	-2.82018	I	Lipid transport and metabolism
SAOUHSC_00197		Long-chain-acyl-CoA dehydrogenase (EC 1.3.99.13)	-3.05223	I	Lipid transport and metabolism
SAOUHSC_00557		Long-chain-fatty-acid--CoA ligase (EC 6.2.1.3)	2.46218	I Q	Lipid transport and metabolism
SAOUHSC_00921		3-oxoacyl-[acyl-carrier-protein] synthase, KASII (EC 2.3.1.179)	-1.43685	I Q	Lipid transport and metabolism
SAOUHSC_01201	acpP	Acyl carrier protein / HmrB protein involved in methicillin resistance	-1.97945	I Q	Lipid transport and metabolism
SAOUHSC_00198		Long-chain-fatty-acid--CoA ligase (EC 6.2.1.3)	-2.7632	I Q	Lipid transport and metabolism
SAOUHSC_01199		3-oxoacyl-[acyl-carrier protein] reductase (EC 1.1.1.100)	-2.08946	I Q R	Lipid transport and metabolism
SAOUHSC_02772		Glutamate dehydrogenase (EC 1.4.1.3)	-2.1107	I Q R	Lipid transport and metabolism
SAOUHSC_00915		TsaC protein (YrdC domain) required for threonylcarbamoyladenosine t(6)A37 modification in tRNA	5.14813	J	Translation, ribosomal structure and biogenesis
SAOUHSC_00687		Acetyltransferase, GNAT family	2.75691	J	Translation, ribosomal structure and biogenesis
SAOUHSC_01839		Tyrosyl-tRNA synthetase (EC 6.1.1.1)	2.39887	J	Translation, ribosomal structure and biogenesis
SAOUHSC_01280	miaA	tRNA dimethylallyltransferase (EC 2.5.1.75)	2.25912	J	Translation, ribosomal structure and biogenesis
SAOUHSC_02118	gatC	Aspartyl-tRNA(Asn) amidotransferase subunit C (EC 6.3.5.6) @ Glutamyl-tRNA(Gln) amidotransferase subunit C (EC 6.3.5.7)	1.92343	J	Translation, ribosomal structure and biogenesis
SAOUHSC_01329	rpsN	SSU ribosomal protein S14p (S29e) @ SSU ribosomal protein S14p (S29e), zinc-independent	1.81456	J	Translation, ribosomal structure and biogenesis
SAOUHSC_01251		Polyribonucleotide nucleotidyltransferase (EC 2.7.7.8)	1.66005	J	Translation, ribosomal structure and biogenesis
SAOUHSC_01738	hisS	Histidyl-tRNA synthetase (EC 6.1.1.21)	1.61365	J	Translation, ribosomal structure and biogenesis
SAOUHSC_02357		TsaC protein (YrdC-Sua5 domains) required for threonylcarbamoyladenosine t(6)A37 modification in tRNA	1.22905	J	Translation, ribosomal structure and biogenesis
SAOUHSC_00464	ksgA	SSU rRNA (adenine(1518)-N(6)/adenine(1519)-N(6))-dimethyltransferase (EC 2.1.1.182)	1.22234	J	Translation, ribosomal structure and biogenesis
SAOUHSC_00031		tRNA dihydrouridine synthase B (EC 1.-.-.-)	1.13463	J	Translation, ribosomal structure and biogenesis
SAOUHSC_00771		Peptide chain release factor 2; programmed frameshift-containing	1.02087	J	Translation, ribosomal structure and biogenesis
SAOUHSC_02477	rpsI	SSU ribosomal protein S9p (S16e)	-1.08859	J	Translation, ribosomal structure and biogenesis
SAOUHSC_01240		Prolyl-tRNA synthetase (EC 6.1.1.15), bacterial type	-1.15521	J	Translation, ribosomal structure and biogenesis
SAOUHSC_01163		Ribosomal large subunit pseudouridine synthase D (EC 5.4.99.23)	-1.28829	J	Translation, ribosomal structure and biogenesis
SAOUHSC_01767	valS	Valyl-tRNA synthetase (EC 6.1.1.9)	-1.28956	J	Translation, ribosomal structure and biogenesis
SAOUHSC_00527	rpsL	SSU ribosomal protein S12p (S23e)	-1.39062	J	Translation, ribosomal structure and biogenesis
SAOUHSC_01755	rpmA	LSU ribosomal protein L27p	-1.45807	J	Translation, ribosomal structure and biogenesis
SAOUHSC_01211	rplS	LSU ribosomal protein L19p	-1.46574	J	Translation, ribosomal structure and biogenesis
SAOUHSC_01093	pheT	Phenylalanyl-tRNA synthetase beta chain (EC 6.1.1.20)	-1.51348	J	Translation, ribosomal structure and biogenesis
SAOUHSC_02484	rplQ	LSU ribosomal protein L17p	-1.55408	J	Translation, ribosomal structure and biogenesis
SAOUHSC_02488	rpmJ	LSU ribosomal protein L36p @ LSU ribosomal protein L36p, zinc-dependent	-1.591	J	Translation, ribosomal structure and biogenesis
SAOUHSC_00520	rplJ	LSU ribosomal protein L10p (P0)	-1.61794	J	Translation, ribosomal structure and biogenesis
SAOUHSC_01223		Methylenetetrahydrofolate--tRNA-(uracil-5-)-methyltransferase TrmFO (EC 2.1.1.74)	-1.67326	J	Translation, ribosomal structure and biogenesis
SAOUHSC_00519	rplA	LSU ribosomal protein L1p (L10Ae)	-1.6751	J	Translation, ribosomal structure and biogenesis
SAOUHSC_00493	lysS	Lysyl-tRNA synthetase (class II) (EC 6.1.1.6)	-1.73748	J	Translation, ribosomal structure and biogenesis
SAOUHSC_01829	rpsD	SSU ribosomal protein S4p (S9e) @ SSU ribosomal protein S4p (S9e), zinc-independent	-1.96527	J	Translation, ribosomal structure and biogenesis
SAOUHSC_02503	rpsQ	SSU ribosomal protein S17p (S11e)	-1.96727	J	Translation, ribosomal structure and biogenesis
SAOUHSC_00528		SSU ribosomal protein S7p (S5e)	-2.0012	J	Translation, ribosomal structure and biogenesis
SAOUHSC_00530		Translation elongation factor Tu	-2.00953	J	Translation, ribosomal structure and biogenesis
SAOUHSC_00521	rplL	LSU ribosomal protein L7/L12 (P1/P2)	-2.06148	J	Translation, ribosomal structure and biogenesis
SAOUHSC_00511	cysS	Cysteinyl-tRNA synthetase (EC 6.1.1.16)	-2.0715	J	Translation, ribosomal structure and biogenesis
SAOUHSC_02510	rplW	LSU ribosomal protein L23p (L23Ae)	-2.14222	J	Translation, ribosomal structure and biogenesis
SAOUHSC_00518	rplK	LSU ribosomal protein L11p (L12e)	-2.24084	J	Translation, ribosomal structure and biogenesis
SAOUHSC_02507	rplV	LSU ribosomal protein L22p (L17e)	-2.2615	J	Translation, ribosomal structure and biogenesis
SAOUHSC_00529		Translation elongation factor G	-2.28497	J	Translation, ribosomal structure and biogenesis
SAOUHSC_02489	infA	Translation initiation factor 1	-2.31986	J	Translation, ribosomal structure and biogenesis
SAOUHSC_02511	rplD	LSU ribosomal protein L4p (L1e)	-2.3353	J	Translation, ribosomal structure and biogenesis
SAOUHSC_02508	rpsS	SSU ribosomal protein S19p (S15e)	-2.36957	J	Translation, ribosomal structure and biogenesis
SAOUHSC_02504		LSU ribosomal protein L29p (L35e)	-2.38632	J	Translation, ribosomal structure and biogenesis
SAOUHSC_02506	rpsC	SSU ribosomal protein S3p (S3e)	-2.5879	J	Translation, ribosomal structure and biogenesis
SAOUHSC_02486		SSU ribosomal protein S11p (S14e)	-2.61092	J	Translation, ribosomal structure and biogenesis
SAOUHSC_02493	rpmD	LSU ribosomal protein L30p (L7e)	-2.62706	J	Translation, ribosomal structure and biogenesis
SAOUHSC_00513		23S rRNA (guanosine(2251)-2'-O)-methyltransferase (EC 2.1.1.185)	-2.66429	J	Translation, ribosomal structure and biogenesis
SAOUHSC_02487	rpsM	SSU ribosomal protein S13p (S18e)	-2.69125	J	Translation, ribosomal structure and biogenesis
SAOUHSC_02495	rplR	LSU ribosomal protein L18p (L5e)	-2.77931	J	Translation, ribosomal structure and biogenesis
SAOUHSC_02509	rplB	LSU ribosomal protein L2p (L8e)	-2.82793	J	Translation, ribosomal structure and biogenesis
SAOUHSC_02505	rplP	LSU ribosomal protein L16p (L10e)	-2.90454	J	Translation, ribosomal structure and biogenesis
SAOUHSC_02496	rplF	LSU ribosomal protein L6p (L9e)	-2.94967	J	Translation, ribosomal structure and biogenesis
SAOUHSC_02512	rplC	LSU ribosomal protein L3p (L3e)	-2.99062	J	Translation, ribosomal structure and biogenesis
SAOUHSC_01788	thrS	Threonyl-tRNA synthetase (EC 6.1.1.3)	-3.0503	J	Translation, ribosomal structure and biogenesis
SAOUHSC_02500	rplE	LSU ribosomal protein L5p (L11e)	-3.05706	J	Translation, ribosomal structure and biogenesis
SAOUHSC_02498	rpsH	SSU ribosomal protein S8p (S15Ae)	-3.10401	J	Translation, ribosomal structure and biogenesis
SAOUHSC_02501	rplX	LSU ribosomal protein L24p (L26e)	-3.16814	J	Translation, ribosomal structure and biogenesis
SAOUHSC_02502	rplN	LSU ribosomal protein L14p (L23e)	-3.3066	J	Translation, ribosomal structure and biogenesis
SAOUHSC_02494	rpsE	SSU ribosomal protein S5p (S2e)	-3.44049	J	Translation, ribosomal structure and biogenesis
SAOUHSC_02672		conserved hypothetical protein	4.74236	K	Transcription
SAOUHSC_00961		Competence transcription factor	4.52555	K	Transcription
SAOUHSC_02599		Transcriptional regulator, RpiR family	4.14138	K	Transcription
SAOUHSC_02970		Arginine pathway regulatory protein ArgR, repressor of arg regulon	3.39553	K	Transcription
SAOUHSC_01602		Maltose operon transcriptional repressor MalR, LacI family	3.32317	K	Transcription
SAOUHSC_01979		HTH domain protein SA1665, binds to mecA promoter region	3.09271	K	Transcription
SAOUHSC_02800		hypothetical protein	3.01286	K	Transcription
SAOUHSC_02799		Transcriptional regulator SarT (Staphylococcal accessory regulator T)	3.0008	K	Transcription
SAOUHSC_02566		Transcriptional regulator SarR (Staphylococcal accessory regulator R)	2.85845	K	Transcription
SAOUHSC_01045		Transcriptional regulator, MerR family, near polyamine transporter	2.56679	K	Transcription
SAOUHSC_02631		TetR family regulatory protein of MDR cluster	2.4174	K	Transcription
SAOUHSC_02570		Transcriptional regulator	2.34263	K	Transcription
SAOUHSC_02530		Transcriptional regulator, MarR family	2.17532	K	Transcription
SAOUHSC_00234		Transcriptional regulator, GntR family	2.16833	K	Transcription
SAOUHSC_01891		Arsenical resistance operon repressor	2.11884	K	Transcription
SAOUHSC_02674		Transcriptional regulator, MerR family	2.11564	K	Transcription
SAOUHSC_02569		Hypothetical protein SA2091	1.79224	K	Transcription
SAOUHSC_03046		Transcriptional regulator, Xre family	1.75014	K	Transcription
SAOUHSC_02608		Transcriptional regulator, LysR family	1.46478	K	Transcription
SAOUHSC_00673		Transcriptional regulator of biofilm formation (AraC/XylS family)	1.36812	K	Transcription
SAOUHSC_01254		Transcriptional regulator in cluster with Zn-dependent hydrolase	1.30428	K	Transcription
SAOUHSC_01361		Peptide methionine sulfoxide reductase regulator MsrR	1.17574	K	Transcription
SAOUHSC_01575		Phage repressor	1.08017	K	Transcription
SAOUHSC_01203	rnc	Ribonuclease III (EC 3.1.26.3)	1.05687	K	Transcription
SAOUHSC_00794		Central glycolytic genes regulator	-1.01502	K	Transcription
SAOUHSC_02659		Transcriptional regulator, AcrR family	-1.01928	K	Transcription
SAOUHSC_02935		FIG009707: Betaine operon transcriptional regulator	-1.106	K	Transcription
SAOUHSC_03049		Chromosome (plasmid) partitioning protein ParB	-1.14493	K	Transcription
SAOUHSC_02461		Transcriptional regulator, MerR family	-1.23746	K	Transcription
SAOUHSC_01285		FemC, factor involved in methicillin resistance / Glutamine synthetase repressor	-1.243	K	Transcription
SAOUHSC_00160		Transcriptional regulator, RpiR family	-1.27055	K	Transcription
SAOUHSC_01793	nrdR	Ribonucleotide reductase transcriptional regulator NrdR	-1.2946	K	Transcription
SAOUHSC_01662		RNA polymerase sigma factor RpoD	-1.31846	K	Transcription
SAOUHSC_01714	greA	Transcription elongation factor GreA	-1.33947	K	Transcription
SAOUHSC_01228		GTP-sensing transcriptional pleiotropic repressor codY	-1.55442	K	Transcription
SAOUHSC_01621	nusB	Transcription termination protein NusB	-1.85105	K	Transcription
SAOUHSC_00515		hypothetical protein	-1.85718	K	Transcription
SAOUHSC_00517		Transcription antitermination protein NusG	-1.91426	K	Transcription
SAOUHSC_02485		DNA-directed RNA polymerase alpha subunit (EC 2.7.7.6)	-2.30057	K	Transcription
SAOUHSC_02062		helix-turn-helix binding protein	-2.76809	K	Transcription
SAOUHSC_00064		GntR family transcriptional regulator SAV0108 @ Transcriptional regulator, GntR family domain	3.02403	K E	Transcription
SAOUHSC_02997		Acetyltransferase, GNAT family	3.58381	K R	Transcription
SAOUHSC_00684		hypothetical protein	2.54114	K R	Transcription
SAOUHSC_02651		N1-spermidine/spermine acetyltransferase PaiA	1.731	K R	Transcription
SAOUHSC_01425		Acetyltransferase, GNAT family	1.69336	K R	Transcription
SAOUHSC_02653		Attachment to host cells and virulence	1.5696	K R	Transcription
SAOUHSC_02248		Acetyltransferase, GNAT family	-1.64779	K R	Transcription
SAOUHSC_01292		conserved hypothetical protein	2.34817	K S	Transcription
SAOUHSC_02010		Transcription regulator CDS_ID OB0894	1.90893	K S	Transcription
SAOUHSC_02051		int gene activator RinA	-1.79081	K S	Transcription
SAOUHSC_00231		Autolysis response regulater LytR	2.6338	K T	Transcription
SAOUHSC_02265		Accessory gene regulator A (response regulator)	-1.86739	K T	Transcription
SAOUHSC_00377		Pathogenicity island SaPIn2	2.01417	K T S	Transcription
SAOUHSC_02438		conserved hypothetical protein	6.76363	L	Replication, recombination and repair
SAOUHSC_01410		truncated transposase	6.10143	L	Replication, recombination and repair
SAOUHSC_01804		transposase, putative	5.77769	L	Replication, recombination and repair
SAOUHSC_02440		conserved hypothetical protein	5.48	L	Replication, recombination and repair
SAOUHSC_02392		truncated resolvase	4.94465	L	Replication, recombination and repair
SAOUHSC_01881		conserved hypothetical protein	4.86987	L	Replication, recombination and repair
SAOUHSC_01906		truncated transposase, putative	4.44836	L	Replication, recombination and repair
SAOUHSC_00818		Phage-encoded chromosome degrading nuclease YokF	3.91084	L	Replication, recombination and repair
SAOUHSC_02250		Putative terminase, superantigen-encoding pathogenicity islands SaPI	3.26909	L	Replication, recombination and repair
SAOUHSC_01390		truncated transposase	3.20795	L	Replication, recombination and repair
SAOUHSC_02252		conserved hypothetical protein	3.19748	L	Replication, recombination and repair
SAOUHSC_00458		UPF0213 protein YazA	2.98936	L	Replication, recombination and repair
SAOUHSC_01316		Staphylococcus nuclease (SNase) domain	2.82248	L	Replication, recombination and repair
SAOUHSC_00352		integrase-like protein	2.61157	L	Replication, recombination and repair
SAOUHSC_01272		DNA mismatch repair protein MutS	2.58233	L	Replication, recombination and repair
SAOUHSC_01341		Exonuclease SbcD	2.53345	L	Replication, recombination and repair
SAOUHSC_01821		Adenine-specific methyltransferase (EC 2.1.1.72)	2.1318	L	Replication, recombination and repair
SAOUHSC_01911		Mobile element protein	1.95534	L	Replication, recombination and repair
SAOUHSC_01443		Ribonuclease HI, Bacillus nonfunctional homolog	1.88197	L	Replication, recombination and repair
SAOUHSC_01928		Putative transposase	1.74025	L	Replication, recombination and repair
SAOUHSC_02005		A/G-specific adenine glycosylase (EC 3.2.2.-)	1.68649	L	Replication, recombination and repair
SAOUHSC_00564		Uracil-DNA glycosylase, family 1	1.68031	L	Replication, recombination and repair
SAOUHSC_01095		Ribonuclease HIII (EC 3.1.26.4)	1.63813	L	Replication, recombination and repair
SAOUHSC_01763		DNA repair protein RadC	1.39056	L	Replication, recombination and repair
SAOUHSC_00454		DNA polymerase III delta prime subunit (EC 2.7.7.7)	1.35499	L	Replication, recombination and repair
SAOUHSC_01693		Late competence protein ComEA, DNA receptor	1.34027	L	Replication, recombination and repair
SAOUHSC_00624		DNA integration/recombination/invertion protein	1.22211	L	Replication, recombination and repair
SAOUHSC_01273	mutL	DNA mismatch repair protein MutL	1.21224	L	Replication, recombination and repair
SAOUHSC_02122		DNA ligase (NAD(+)) (EC 6.5.1.2)	-1.06146	L	Replication, recombination and repair
SAOUHSC_00018		Replicative DNA helicase (DnaB) (EC 3.6.4.12)	-1.12763	L	Replication, recombination and repair
SAOUHSC_01241	polC	DNA polymerase III polC-type (EC 2.7.7.7)	-1.18634	L	Replication, recombination and repair
SAOUHSC_01720		Putative Holliday junction resolvase YqgF	-1.20009	L	Replication, recombination and repair
SAOUHSC_00442		DNA polymerase III subunits gamma and tau (EC 2.7.7.7)	-1.24731	L	Replication, recombination and repair
SAOUHSC_01667		DNA recombination and repair protein RecO	-1.28079	L	Replication, recombination and repair
SAOUHSC_02790		DNA/RNA helicase of DEAD/DEAH box family	-1.35733	L	Replication, recombination and repair
SAOUHSC_00445	recR	Recombination protein RecR	-1.41223	L	Replication, recombination and repair
SAOUHSC_01454		Probable 5'-3' exonuclease Bsu YpcP	-1.49108	L	Replication, recombination and repair
SAOUHSC_00780	uvrA	Excinuclease ABC subunit A	-1.63001	L	Replication, recombination and repair
SAOUHSC_00904		ATP-dependent nuclease, subunit B	-1.65262	L	Replication, recombination and repair
SAOUHSC_01215	rnhB	Ribonuclease HII (EC 3.1.26.4)	-1.68482	L	Replication, recombination and repair
SAOUHSC_01796		Formamidopyrimidine-DNA glycosylase (EC 3.2.2.23)	-1.76273	L	Replication, recombination and repair
SAOUHSC_01363		Putative UV-damage repair protein UvrX	-1.7769	L	Replication, recombination and repair
SAOUHSC_01099		Recombination inhibitory protein MutS2	-1.82657	L	Replication, recombination and repair
SAOUHSC_01811		DNA polymerase III alpha subunit (EC 2.7.7.7)	-1.82991	L	Replication, recombination and repair
SAOUHSC_02861		Methylated-DNA--protein-cysteine methyltransferase (EC 2.1.1.63)	-1.8515	L	Replication, recombination and repair
SAOUHSC_00905		ATP-dependent nuclease, subunit A	-1.88839	L	Replication, recombination and repair
SAOUHSC_02067		Replicative DNA helicase (DnaB) (EC 3.6.4.12)	-2.68384	L	Replication, recombination and repair
SAOUHSC_01659		ATP-dependent RNA helicase YqfR	1.78168	L K J	Replication, recombination and repair
SAOUHSC_01913		8-oxo-dGTPase Bsu YtkD / 8-oxo-GTPase Bsu YtkD	1.86464	L R	Replication, recombination and repair
SAOUHSC_01593		ADP-ribose pyrophosphatase (EC 3.6.1.13)	-1.28798	L R	Replication, recombination and repair
SAOUHSC_02041		Phage protein	-4.29185	L S	Replication, recombination and repair
SAOUHSC_01221		Rossmann fold nucleotide-binding protein Smf possibly involved in DNA uptake	1.73012	L U	Replication, recombination and repair
SAOUHSC_00089		Putative undecaprenyl-phosphate N-acetylgalactosaminyl 1-phosphate transferase; Teichuronic acid biosynthesis glycosyltransferase TuaA	6.76931	M	Cell wall/membrane/envelope biogenesis
SAOUHSC_03000		Capsular polysaccharide biosynthesis protein capA	6.59748	M	Cell wall/membrane/envelope biogenesis
SAOUHSC_00090		Exopolysaccharide biosynthesis glycosyltransferase EpsF (EC 2.4.1.-)	5.72657	M	Cell wall/membrane/envelope biogenesis
SAOUHSC_01843		Cell surface receptor IsdH for hemoglobin-haptoglobin complexes	5.21512	M	Cell wall/membrane/envelope biogenesis
SAOUHSC_00640		N-acetylmannosaminyltransferase (EC 2.4.1.187)	4.03148	M	Cell wall/membrane/envelope biogenesis
SAOUHSC_01840		Multimodular transpeptidase-transglycosylase (EC 2.4.1.129) (EC 3.4.-.-)	2.77177	M	Cell wall/membrane/envelope biogenesis
SAOUHSC_03002		Polysaccharide intercellular adhesin (PIA) biosynthesis N-glycosyltransferase IcaA (EC 2.4.-.-)	2.53485	M	Cell wall/membrane/envelope biogenesis
SAOUHSC_00646		D-alanyl-D-alanine carboxypeptidase (EC 3.4.16.4) / Penicillin binding protein PBP4	2.50173	M	Cell wall/membrane/envelope biogenesis
SAOUHSC_01146	mraY	Phospho-N-acetylmuramoyl-pentapeptide-transferase (EC 2.7.8.13)	2.10684	M	Cell wall/membrane/envelope biogenesis
SAOUHSC_01427		Probable carboxy-terminal processing proteinase ctpA	1.44137	M	Cell wall/membrane/envelope biogenesis
SAOUHSC_01106		Glutamate racemase (EC 5.1.1.3)	1.32584	M	Cell wall/membrane/envelope biogenesis
SAOUHSC_02464		Peptidase, M23/M37 family	-0.995275	M	Cell wall/membrane/envelope biogenesis
SAOUHSC_02801		UTP--glucose-1-phosphate uridylyltransferase (EC 2.7.7.9)	-1.04329	M	Cell wall/membrane/envelope biogenesis
SAOUHSC_02887		Immunodominant staphylococcal antigen A precursor	-1.05411	M	Cell wall/membrane/envelope biogenesis
SAOUHSC_00120		UDP-N-acetyl-L-fucosamine synthase (EC 5.1.3.28)	-1.08838	M	Cell wall/membrane/envelope biogenesis
SAOUHSC_00248		Glycyl-glycine endopeptidase LytM precursor (EC 3.4.24.75)	-1.10499	M	Cell wall/membrane/envelope biogenesis
SAOUHSC_01856	murC	UDP-N-acetylmuramate--alanine ligase (EC 6.3.2.8)	-1.32908	M	Cell wall/membrane/envelope biogenesis
SAOUHSC_00125		Capsular polysaccharide synthesis enzyme Cap5L	-1.43383	M	Cell wall/membrane/envelope biogenesis
SAOUHSC_01382		hypothetical protein	-1.46821	M	Cell wall/membrane/envelope biogenesis
SAOUHSC_02317		UDP-N-acetylmuramoyl-tripeptide--D-alanyl-D-alanine ligase (EC 6.3.2.10)	-1.47015	M	Cell wall/membrane/envelope biogenesis
SAOUHSC_00247		Choloylglycine hydrolase (EC 3.5.1.24)	-1.4834	M	Cell wall/membrane/envelope biogenesis
SAOUHSC_00122		Capsular polysaccharide synthesis enzyme Cap5I	-1.52403	M	Cell wall/membrane/envelope biogenesis
SAOUHSC_00123		Capsular polysaccharide synthesis enzyme Cap5J	-1.53588	M	Cell wall/membrane/envelope biogenesis
SAOUHSC_01467		Multimodular transpeptidase-transglycosylase (EC 2.4.1.129) (EC 3.4.-.-) / Penicillin-binding protein 1A/1B (PBP1)	-1.63317	M	Cell wall/membrane/envelope biogenesis
SAOUHSC_02399		Glucosamine--fructose-6-phosphate aminotransferase [isomerizing] (EC 2.6.1.16)	-1.67493	M	Cell wall/membrane/envelope biogenesis
SAOUHSC_02352		UDP-N-acetylglucosamine 2-epimerase (EC 5.1.3.14)	-1.82783	M	Cell wall/membrane/envelope biogenesis
SAOUHSC_00124		Capsular polysaccharide synthesis enzyme Cap5K	-1.87318	M	Cell wall/membrane/envelope biogenesis
SAOUHSC_00228		Glycosyl transferase family protein, putative	-1.88242	M	Cell wall/membrane/envelope biogenesis
SAOUHSC_02305		Alanine racemase (EC 5.1.1.1)	-1.90174	M	Cell wall/membrane/envelope biogenesis
SAOUHSC_00227		Putative polyribitolphosphotransferase	-1.94292	M	Cell wall/membrane/envelope biogenesis
SAOUHSC_02742		Osmotically activated L-carnitine/choline ABC transporter, substrate-binding protein OpuCC	-2.12696	M	Cell wall/membrane/envelope biogenesis
SAOUHSC_01671		Diacylglycerol kinase (EC 2.7.1.107)	-2.43314	M	Cell wall/membrane/envelope biogenesis
SAOUHSC_00088		UDP-glucose 4-epimerase (EC 5.1.3.2)	6.56671	M G	Cell wall/membrane/envelope biogenesis
SAOUHSC_02737		Hypothetical protein, similar to glucose epimerase	1.0403	M G	Cell wall/membrane/envelope biogenesis
SAOUHSC_02895		hypothetical protein	-1.26189	M G	Cell wall/membrane/envelope biogenesis
SAOUHSC_00535		L-threonine 3-dehydrogenase (EC 1.1.1.103)	-1.52658	M G	Cell wall/membrane/envelope biogenesis
SAOUHSC_01079		Cell surface receptor IsdB for hemoglobin and hemoglobin-haptoglobin complexes	2.91512	M G S	Cell wall/membrane/envelope biogenesis
SAOUHSC_02963		Clumping factor ClfB, fibrinogen binding protein	-1.9242	M G S	Cell wall/membrane/envelope biogenesis
SAOUHSC_02333		SceD-like transglycosylase, biomarker for vancomycin-intermediate strains	3.06246	M L G S	Cell wall/membrane/envelope biogenesis
SAOUHSC_01955		leukotoxin, LukE, putative	2.74257	M O S	Cell wall/membrane/envelope biogenesis
SAOUHSC_00091		hypothetical protein	3.65998	M S	Cell wall/membrane/envelope biogenesis
SAOUHSC_02019		Phage lysin, N-acetylmuramoyl-L-alanine amidase (EC 3.5.1.28)	1.303	M S	Cell wall/membrane/envelope biogenesis
SAOUHSC_02257		Membrane anchored protein	1.20841	M S	Cell wall/membrane/envelope biogenesis
SAOUHSC_01918		Hypothetical protein SAV1799	-1.28094	M S	Cell wall/membrane/envelope biogenesis
SAOUHSC_02990		Predicted cell-wall-anchored protein SasA (LPXTG motif)	-1.77529	M S	Cell wall/membrane/envelope biogenesis
SAOUHSC_01954		Gamma-hemolysin component B	1.92544	M S O	Cell wall/membrane/envelope biogenesis
SAOUHSC_01764		Late competence protein ComC, processing protease	1.19992	N O U	Cell motility
SAOUHSC_00106		hypothetical protein	1.86688	N S	Cell motility
SAOUHSC_01641		Late competence protein ComGB, access of DNA to ComEA	4.5071	N U	Cell motility
SAOUHSC_01639		Late competence protein ComGD, access of DNA to ComEA, FIG012777	3.31929	N U	Cell motility
SAOUHSC_01643		Late competence protein ComGA, access of DNA to ComEA	2.68913	N U	Cell motility
SAOUHSC_01219		Putative cell wall hydrolase	1.46869	N U M G S	Cell motility
SAOUHSC_02673		conserved hypothetical protein	4.01789	O	Post-translational modification, protein turnover, and chaperones
SAOUHSC_02996		Peptide methionine sulfoxide reductase MsrA (EC 1.8.4.11)	3.62424	O	Post-translational modification, protein turnover, and chaperones
SAOUHSC_00958		Serine protease, DegP/HtrA, do-like (EC 3.4.21.-)	3.32059	O	Post-translational modification, protein turnover, and chaperones
SAOUHSC_00035		Disulfide bond regulator	3.04029	O	Post-translational modification, protein turnover, and chaperones
SAOUHSC_02563		Urease accessory protein UreF	2.90118	O	Post-translational modification, protein turnover, and chaperones
SAOUHSC_01499		Thioredoxin reductase (EC 1.8.1.9)	2.84978	O	Post-translational modification, protein turnover, and chaperones
SAOUHSC_02562	ureE	Urease accessory protein UreE	2.61151	O	Post-translational modification, protein turnover, and chaperones
SAOUHSC_02565		Urease accessory protein UreD	2.6007	O	Post-translational modification, protein turnover, and chaperones
SAOUHSC_03025		Pyrrolidone-carboxylate peptidase (EC 3.4.19.3)	2.31654	O	Post-translational modification, protein turnover, and chaperones
SAOUHSC_02127		Staphopain A precursor (EC 3.4.22.48)	2.10879	O	Post-translational modification, protein turnover, and chaperones
SAOUHSC_02654		Thioredoxin reductase (EC 1.8.1.9)	1.82659	O	Post-translational modification, protein turnover, and chaperones
SAOUHSC_01717		peptidase, U32 family small subunit [C1]	1.09686	O	Post-translational modification, protein turnover, and chaperones
SAOUHSC_00785		Thioredoxin reductase (EC 1.8.1.9)	-1.37861	O	Post-translational modification, protein turnover, and chaperones
SAOUHSC_02862		ATP-dependent protease ATP-binding subunit clpL	-1.44546	O	Post-translational modification, protein turnover, and chaperones
SAOUHSC_01226	hslU	ATP-dependent hsl protease ATP-binding subunit HslU	-1.53683	O	Post-translational modification, protein turnover, and chaperones
SAOUHSC_00851		Iron-sulfur cluster assembly protein SufB	-1.55555	O	Post-translational modification, protein turnover, and chaperones
SAOUHSC_01999		Thiol peroxidase, Bcp-type (EC 1.11.1.15)	-1.64981	O	Post-translational modification, protein turnover, and chaperones
SAOUHSC_00365		Alkyl hydroperoxide reductase protein C (EC 1.6.4.-)	-1.76893	O	Post-translational modification, protein turnover, and chaperones
SAOUHSC_02254	groEL	Heat shock protein 60 family chaperone GroEL	-1.81284	O	Post-translational modification, protein turnover, and chaperones
SAOUHSC_00188		Pyruvate formate-lyase activating enzyme (EC 1.97.1.4)	-1.8467	O	Post-translational modification, protein turnover, and chaperones
SAOUHSC_01225		ATP-dependent protease HslV (EC 3.4.25.-)	-1.88056	O	Post-translational modification, protein turnover, and chaperones
SAOUHSC_00364		Alkyl hydroperoxide reductase protein F (EC 1.6.4.-)	-2.03511	O	Post-translational modification, protein turnover, and chaperones
SAOUHSC_02472		ClpB protein	-2.63733	O	Post-translational modification, protein turnover, and chaperones
SAOUHSC_01100		Thioredoxin	-1.27608	O C	Post-translational modification, protein turnover, and chaperones
SAOUHSC_01860		FIG009688: Thioredoxin	-1.62884	O C	Post-translational modification, protein turnover, and chaperones
SAOUHSC_02564		Urease accessory protein UreG	3.20694	O K	Post-translational modification, protein turnover, and chaperones
SAOUHSC_01387		Phosphate transport system permease protein PstC (TC 3.A.1.7.1)	4.74527	P	Inorganic ion transport and metabolism
SAOUHSC_00748		Iron compound ABC uptake transporter ATP-binding protein	4.02971	P	Inorganic ion transport and metabolism
SAOUHSC_00104		ABC transporter, ATP-binding protein	3.98312	P	Inorganic ion transport and metabolism
SAOUHSC_00747		Iron compound ABC uptake transporter permease protein	3.94765	P	Inorganic ion transport and metabolism
SAOUHSC_01412		Nitric oxide reductase activation protein NorD	3.71736	P	Inorganic ion transport and metabolism
SAOUHSC_00103		Phosphonate ABC transporter permease protein phnE2 (TC 3.A.1.9.1)	3.66801	P	Inorganic ion transport and metabolism
SAOUHSC_00746		Iron compound ABC uptake transporter permease protein	3.61514	P	Inorganic ion transport and metabolism
SAOUHSC_00102		Phosphonate ABC transporter permease protein phnE1 (TC 3.A.1.9.1)	3.57156	P	Inorganic ion transport and metabolism
SAOUHSC_00325		Ferrous iron transport periplasmic protein EfeO, contains peptidase-M75 domain and (frequently) cupredoxin-like domain	3.48442	P	Inorganic ion transport and metabolism
SAOUHSC_02246		Ferrichrome-binding periplasmic protein precursor (TC 3.A.1.14.3)	3.08412	P	Inorganic ion transport and metabolism
SAOUHSC_00326		Ferrous iron transport peroxidase EfeB	2.73502	P	Inorganic ion transport and metabolism
SAOUHSC_02428		Heme ABC type transporter HtsABC, permease protein HtsB	2.71563	P	Inorganic ion transport and metabolism
SAOUHSC_02671		Nitrate/nitrite transporter	2.70779	P	Inorganic ion transport and metabolism
SAOUHSC_00976		Heme ABC type transporter HtsABC, heme-binding protein	2.47884	P	Inorganic ion transport and metabolism
SAOUHSC_00105		ABC transporter, substrate-binding protein	2.35631	P	Inorganic ion transport and metabolism
SAOUHSC_01034		Trk system potassium uptake protein TrkA	2.30477	P	Inorganic ion transport and metabolism
SAOUHSC_01386		Phosphate transport system permease protein PstA (TC 3.A.1.7.1)	2.30364	P	Inorganic ion transport and metabolism
SAOUHSC_02312		Potassium-transporting ATPase A chain (EC 3.6.3.12) (TC 3.A.3.7.1)	2.17617	P	Inorganic ion transport and metabolism
SAOUHSC_02864		Ferrous iron transport protein B	1.99777	P	Inorganic ion transport and metabolism
SAOUHSC_01085		Heme transporter IsdDEF, lipoprotein IsdE	1.959	P	Inorganic ion transport and metabolism
SAOUHSC_01893		Arsenic efflux pump protein	1.93618	P	Inorganic ion transport and metabolism
SAOUHSC_01389		Phosphate ABC transporter, periplasmic phosphate-binding protein PstS (TC 3.A.1.7.1)	1.864	P	Inorganic ion transport and metabolism
SAOUHSC_00423		Methionine ABC transporter ATP-binding protein	1.71112	P	Inorganic ion transport and metabolism
SAOUHSC_00424		Methionine ABC transporter permease protein	1.56271	P	Inorganic ion transport and metabolism
SAOUHSC_02427		Heme ABC type transporter HtsABC, permease protein HtsC	1.47317	P	Inorganic ion transport and metabolism
SAOUHSC_00749		Iron compound ABC uptake transporter substrate-binding protein	1.33013	P	Inorganic ion transport and metabolism
SAOUHSC_00327		Ferrous iron transport permease EfeU	1.04423	P	Inorganic ion transport and metabolism
SAOUHSC_02547		Molybdenum transport system permease protein ModB (TC 3.A.1.8.1)	-1.10788	P	Inorganic ion transport and metabolism
SAOUHSC_01592		Ferric uptake regulation protein FUR	-1.17013	P	Inorganic ion transport and metabolism
SAOUHSC_00835		Arsenate reductase and related proteins, glutaredoxin family	-1.26159	P	Inorganic ion transport and metabolism
SAOUHSC_02874		Copper(I) chaperone CopZ	-1.34322	P	Inorganic ion transport and metabolism
SAOUHSC_01021		Duplicated ATPase component YkoD of energizing module of thiamin-regulated ECF transporter for HydroxyMethylPyrimidine	-1.40003	P	Inorganic ion transport and metabolism
SAOUHSC_00946		Na+/H+ antiporter	-1.43652	P	Inorganic ion transport and metabolism
SAOUHSC_01408		Uncharacterized protein YaaN	-1.56438	P	Inorganic ion transport and metabolism
SAOUHSC_02873		Lead, cadmium, zinc and mercury transporting ATPase (EC 3.6.3.3) (EC 3.6.3.5); Copper-translocating P-type ATPase (EC 3.6.3.4)	-1.62115	P	Inorganic ion transport and metabolism
SAOUHSC_00883		Na(+) H(+) antiporter subunit G	-2.12774	P	Inorganic ion transport and metabolism
SAOUHSC_00885		Na(+) H(+) antiporter subunit E	-2.4184	P	Inorganic ion transport and metabolism
SAOUHSC_02417		pseudogene "unknown"	-1.62746	P G	Inorganic ion transport and metabolism
SAOUHSC_00652		Ferrichrome transport ATP-binding protein fhuA (TC 1.B.14.1.4)	1.29148	P H	Inorganic ion transport and metabolism
SAOUHSC_02833		hypothetical protein	2.40121	P S	Inorganic ion transport and metabolism
SAOUHSC_02139		Nicotinamidase (EC 3.5.1.19)	-1.02577	Q	Secondary metabolites biosynthesis, transport, and catabolism
SAOUHSC_02980		Isochorismatase (EC 3.3.2.1)	-1.46859	Q	Secondary metabolites biosynthesis, transport, and catabolism
SAOUHSC_01196		Transcription factor FapR	-1.59494	Q	Secondary metabolites biosynthesis, transport, and catabolism
SAOUHSC_02606		Imidazolonepropionase (EC 3.5.2.7)	-1.67529	Q	Secondary metabolites biosynthesis, transport, and catabolism
SAOUHSC_00144		Related to non-ribosomal peptide and polyketide synthesis	-2.21039	Q	Secondary metabolites biosynthesis, transport, and catabolism
SAOUHSC_02769		FIG016157: Similar to nicotianamine synthase	2.03989	Q R	Secondary metabolites biosynthesis, transport, and catabolism
SAOUHSC_00237		SAM-dependent methyltransferase HI0095 (UbiE paralog)	1.99915	Q R	Secondary metabolites biosynthesis, transport, and catabolism
SAOUHSC_01694		FIG145533: Methyltransferase (EC 2.1.1.-)	-1.70316	Q R	Secondary metabolites biosynthesis, transport, and catabolism
SAOUHSC_00936		Competence protein CoiA	6.24046	R	General function prediction only
SAOUHSC_00917		Phospholipid-binding protein	4.98162	R	General function prediction only
SAOUHSC_01823		UPF0721 transmembrane protein YfcA	4.87363	R	General function prediction only
SAOUHSC_02595		Sodium-dependent transporter	4.52815	R	General function prediction only
SAOUHSC_01413		Nitric oxide reductase activation protein NorQ	4.49833	R	General function prediction only
SAOUHSC_01255		FIG001621: Zinc protease	4.22621	R	General function prediction only
SAOUHSC_00420		Sodium-dependent transporter	4.1439	R	General function prediction only
SAOUHSC_00773		LysM domain protein	3.80462	R	General function prediction only
SAOUHSC_02146		Choloylglycine hydrolase (EC 3.5.1.24)	3.48478	R	General function prediction only
SAOUHSC_00459		16S rRNA (cytidine(1402)-2'-O)-methyltransferase (EC 2.1.1.198)	3.32103	R	General function prediction only
SAOUHSC_01958		Hypothetical protein SAV1831	2.99128	R	General function prediction only
SAOUHSC_00457		tRNA(1)(Val) (adenine(37)-N(6))-methyltransferase (EC 2.1.1.223)	2.96295	R	General function prediction only
SAOUHSC_01375		Putative hydrolase	2.8186	R	General function prediction only
SAOUHSC_02866		Putative antibiotic transport-associated protein	2.78368	R	General function prediction only
SAOUHSC_02619		ABC transporter, ATP-binding protein	2.61809	R	General function prediction only
SAOUHSC_01691		Late competence protein ComEC, DNA transport	2.48564	R	General function prediction only
SAOUHSC_00033		FIG003846: hypothetical protein	2.46499	R	General function prediction only
SAOUHSC_01718		FIG011945: O-methyltransferase family protein	2.38996	R	General function prediction only
SAOUHSC_02883		Secretory antigen precursor SsaA	2.36183	R	General function prediction only
SAOUHSC_02011	recX	Regulatory protein recX	2.0898	R	General function prediction only
SAOUHSC_02587		Protein of pXO2-46	1.99529	R	General function prediction only
SAOUHSC_00036		Zn-dependent hydroxyacylglutathione hydrolase / Polysulfide binding protein	1.95663	R	General function prediction only
SAOUHSC_01076		FIG007079: UPF0348 protein family	1.95569	R	General function prediction only
SAOUHSC_02272		UPF0394 inner membrane protein YeeE	1.94327	R	General function prediction only
SAOUHSC_02855		Secretory antigen SsaA	1.89539	R	General function prediction only
SAOUHSC_03031		RarD protein	1.87702	R	General function prediction only
SAOUHSC_00729		COG0488: ATPase components of ABC transporters with duplicated ATPase domains	1.81219	R	General function prediction only
SAOUHSC_02571		Secretory antigen precursor SsaA	1.78439	R	General function prediction only
SAOUHSC_02728		Predicted phosphohydrolases	1.739	R	General function prediction only
SAOUHSC_00855		Enoyl-[acyl-carrier-protein] reductase [FMN] (EC 1.3.1.9) homolog	1.55261	R	General function prediction only
SAOUHSC_02522		Transporter	1.48989	R	General function prediction only
SAOUHSC_00880		Histidine permease YuiF	1.41063	R	General function prediction only
SAOUHSC_02831		Hydrolase, HAD superfamily	1.39104	R	General function prediction only
SAOUHSC_00542		Hydrolase, HAD superfamily	1.38283	R	General function prediction only
SAOUHSC_00130		Heme-degrading monooxygenase (EC 1.14.99.3)	1.31363	R	General function prediction only
SAOUHSC_01281		RNA-binding protein Hfq	1.28494	R	General function prediction only
SAOUHSC_01476		MazG nucleotide pyrophosphohydrolase	1.23379	R	General function prediction only
SAOUHSC_02690		Zinc ABC transporter, substrate-binding lipoprotein AdcA	1.19958	R	General function prediction only
SAOUHSC_02258		Nitroreductase family protein	1.16029	R	General function prediction only
SAOUHSC_01598		Ribonuclease Z (EC 3.1.26.11)	1.1512	R	General function prediction only
SAOUHSC_00555		Haloacid dehalogenase-like hydrolase	1.14761	R	General function prediction only
SAOUHSC_01283		GTP-binding protein HflX	1.14128	R	General function prediction only
SAOUHSC_01777	engB	GTP-binding protein EngB	1.01327	R	General function prediction only
SAOUHSC_00604		hypothetical fig|282458.1.peg.578 homolog	0.989193	R	General function prediction only
SAOUHSC_01480		TPR-repeat-containing protein	-1.02453	R	General function prediction only
SAOUHSC_00910		PaaD-like protein (DUF59) involved in Fe-S cluster assembly	-1.05519	R	General function prediction only
SAOUHSC_02465		Hydrolase, HAD superfamily	-1.06922	R	General function prediction only
SAOUHSC_01672		Metal-dependent hydrolase YbeY, involved in rRNA and/or ribosome maturation and assembly	-1.12143	R	General function prediction only
SAOUHSC_00606		dNTP triphosphohydrolase, broad substrate specificity	-1.12651	R	General function prediction only
SAOUHSC_01812		FIG146085: 3'-to-5' oligoribonuclease A, Bacillus type	-1.35575	R	General function prediction only
SAOUHSC_00300		Lipase precursor (EC 3.1.1.3)	-1.35876	R	General function prediction only
SAOUHSC_02049		Phage terminase, large subunit	-1.37456	R	General function prediction only
SAOUHSC_00616		Predicted hydrolase	-1.50446	R	General function prediction only
SAOUHSC_02460		Oxidoreductase, aldo/keto reductase family	-1.52575	R	General function prediction only
SAOUHSC_01407		5-bromo-4-chloroindolyl phosphate hydrolysis protein XpaC	-1.58007	R	General function prediction only
SAOUHSC_01547		DNA primase, phage associated	-1.6074	R	General function prediction only
SAOUHSC_03053	trmE	GTPase and tRNA-U34 5-formylation enzyme TrmE	-1.6663	R	General function prediction only
SAOUHSC_02991		hypothetical protein lmo0761	-1.69175	R	General function prediction only
SAOUHSC_00672		hypothetical protein	-1.71399	R	General function prediction only
SAOUHSC_00374		Inosine-5'-monophosphate dehydrogenase (EC 1.1.1.205) / CBS domain	-1.78458	R	General function prediction only
SAOUHSC_01769		hypothetical protein	-1.82673	R	General function prediction only
SAOUHSC_01900		CAAX amino terminal protease family protein	-1.83207	R	General function prediction only
SAOUHSC_00320		FMN reductase (EC 1.5.1.29)	-1.8978	R	General function prediction only
SAOUHSC_00514		Hypothetical protein DUF901, similar to C-terminal domain of ribosome protection-type Tc-resistance proteins	-2.12781	R	General function prediction only
SAOUHSC_02475		FIG01108103: hypothetical protein	-2.23759	R	General function prediction only
SAOUHSC_02447		NADP-dependent oxidoreductase YfmJ	-2.38995	R	General function prediction only
SAOUHSC_02437		conserved hypothetical protein	8.62397	S	Function unknown
SAOUHSC_00087		conserved hypothetical protein	7.31831	S	Function unknown
SAOUHSC_01180		hypothetical protein	7.24584	S	Function unknown
SAOUHSC_A00354		conserved hypothetical protein	6.12119	S	Function unknown
SAOUHSC_00814		truncated secreted von Willebrand factor-binding protein	6.04981	S	Function unknown
SAOUHSC_01512		hypothetical protein	5.75974	S	Function unknown
SAOUHSC_01805		truncated transposase, putative	5.25151	S	Function unknown
SAOUHSC_01880		conserved hypothetical protein	5.24595	S	Function unknown
SAOUHSC_01638		Late competence protein ComGE, FIG018915	5.18049	S	Function unknown
SAOUHSC_01513		conserved hypothetical protein	4.9506	S	Function unknown
SAOUHSC_01924		conserved hypothetical protein	4.77336	S	Function unknown
SAOUHSC_01511		hypothetical protein	4.17887	S	Function unknown
SAOUHSC_01500		conserved hypothetical protein	4.10236	S	Function unknown
SAOUHSC_01985		conserved hypothetical protein	4.0803	S	Function unknown
SAOUHSC_01456		Uncharacterized iron-regulated membrane protein; Iron-uptake factor PiuB	4.05817	S	Function unknown
SAOUHSC_00816		Extracellular ECM and plasma binding protein Emp	4.05359	S	Function unknown
SAOUHSC_01584		hypothetical protein	3.86214	S	Function unknown
SAOUHSC_A02445		conserved hypothetical protein	3.73332	S	Function unknown
SAOUHSC_02596		Hypothetical protein SAV2322	3.70374	S	Function unknown
SAOUHSC_02178		phi PVL orf 22-like protein	3.54537	S	Function unknown
SAOUHSC_00415		hypothetical protein	3.49688	S	Function unknown
SAOUHSC_01921		conserved hypothetical protein	3.33667	S	Function unknown
SAOUHSC_01920		Hypothetical protein SAV1801	3.27653	S	Function unknown
SAOUHSC_01944		conserved hypothetical protein	3.2299	S	Function unknown
SAOUHSC_02015		hypothetical phage protein	3.229	S	Function unknown
SAOUHSC_00161		conserved hypothetical protein	3.22526	S	Function unknown
SAOUHSC_01922		Hypothetical protein SAV1803	3.21945	S	Function unknown
SAOUHSC_02144		hypothetical protein	3.20382	S	Function unknown
SAOUHSC_02104		conserved hypothetical protein	3.13691	S	Function unknown
SAOUHSC_02533		conserved hypothetical protein	3.12724	S	Function unknown
SAOUHSC_02768		FIG018700: hypothetical protein	3.09858	S	Function unknown
SAOUHSC_00822		hypothetical protein	3.02638	S	Function unknown
SAOUHSC_00111		hypothetical protein	2.91664	S	Function unknown
SAOUHSC_00052		conserved hypothetical protein	2.90062	S	Function unknown
SAOUHSC_01290		conserved hypothetical protein	2.85598	S	Function unknown
SAOUHSC_01297		conserved hypothetical protein	2.80332	S	Function unknown
SAOUHSC_02639		truncated transposase	2.79723	S	Function unknown
SAOUHSC_02170		Phage lysin, N-acetylmuramoyl-L-alanine amidase (EC 3.5.1.28)	2.77491	S	Function unknown
SAOUHSC_02795		conserved hypothetical protein	2.74306	S	Function unknown
SAOUHSC_00355		hypothetical protein	2.72874	S	Function unknown
SAOUHSC_00846		FIG028593: membrane protein	2.72323	S	Function unknown
SAOUHSC_00863		hypothetical protein BH3432	2.71394	S	Function unknown
SAOUHSC_01072		hypothetical protein	2.68379	S	Function unknown
SAOUHSC_00399		Exotoxin 15	2.66591	S	Function unknown
SAOUHSC_02169		conserved hypothetical protein	2.6536	S	Function unknown
SAOUHSC_01306		hypothetical protein	2.63148	S	Function unknown
SAOUHSC_02646		hypothetical protein	2.59371	S	Function unknown
SAOUHSC_01161		truncated transposase	2.59215	S	Function unknown
SAOUHSC_01113		FIG016906: hypothetical protein	2.57856	S	Function unknown
SAOUHSC_00560		hypothetical protein	2.56032	S	Function unknown
SAOUHSC_02794		conserved hypothetical protein	2.55098	S	Function unknown
SAOUHSC_01520		Phage protein	2.49354	S	Function unknown
SAOUHSC_02426		hypothetical protein	2.45162	S	Function unknown
SAOUHSC_00864		BH3430 unknown conserved protein	2.43561	S	Function unknown
SAOUHSC_00465		Veg protein	2.42917	S	Function unknown
SAOUHSC_00109		Replication initiation protein, topisomerase	2.40172	S	Function unknown
SAOUHSC_01288		conserved hypothetical protein	2.38563	S	Function unknown
SAOUHSC_00817		conserved hypothetical protein	2.36781	S	Function unknown
SAOUHSC_02663		conserved hypothetical protein	2.34061	S	Function unknown
SAOUHSC_01971		Hypothetical protein SAV1840	2.33512	S	Function unknown
SAOUHSC_00363		hypothetical protein	2.32922	S	Function unknown
SAOUHSC_01859		FIG002434: Uncharacterized protein YtpQ	2.32141	S	Function unknown
SAOUHSC_01943		conserved hypothetical protein	2.31421	S	Function unknown
SAOUHSC_02410		transposase, putative	2.27932	S	Function unknown
SAOUHSC_01110		fibrinogen-binding protein-related	2.27262	S	Function unknown
SAOUHSC_01993		transposase, putative	2.26563	S	Function unknown
SAOUHSC_00276		Repetitive hypothetical protein near ESAT cluster, SA0282 homolog	2.24747	S	Function unknown
SAOUHSC_01303		conserved hypothetical protein	2.2467	S	Function unknown
SAOUHSC_00402		conserved hypothetical protein	2.11756	S	Function unknown
SAOUHSC_00580		FIG01308914: hypothetical protein YwzC	2.03327	S	Function unknown
SAOUHSC_02726		Bacterial transcription activator, effector binding protein	1.98941	S	Function unknown
SAOUHSC_00131		FIG039061: hypothetical protein related to heme utilization	1.9785	S	Function unknown
SAOUHSC_00404		conserved hypothetical protein	1.96236	S	Function unknown
SAOUHSC_01112		conserved hypothetical protein	1.96023	S	Function unknown
SAOUHSC_00191		conserved hypothetical protein	1.87532	S	Function unknown
SAOUHSC_00907		Uncharacterized protein UPF0344	1.83652	S	Function unknown
SAOUHSC_01798		hypothetical protein	1.79933	S	Function unknown
SAOUHSC_03021		hypothetical protein	1.79627	S	Function unknown
SAOUHSC_01583		hypothetical protein within a prophage	1.78668	S	Function unknown
SAOUHSC_00922		hypothetical protein	1.76901	S	Function unknown
SAOUHSC_00271		hypothetical protein	1.7636	S	Function unknown
SAOUHSC_00683		hypothetical protein	1.73629	S	Function unknown
SAOUHSC_02911		FIG053235: Diacylglucosamine hydrolase like	1.73199	S	Function unknown
SAOUHSC_03047		hypothetical protein	1.73071	S	Function unknown
SAOUHSC_02521		conserved hypothetical protein	1.72759	S	Function unknown
SAOUHSC_00085		conserved hypothetical protein	1.72537	S	Function unknown
SAOUHSC_00376		hypothetical protein	1.70981	S	Function unknown
SAOUHSC_00322		Putative membrane protein YeiH	1.70567	S	Function unknown
SAOUHSC_01705		enterotoxin family protein	1.70497	S	Function unknown
SAOUHSC_00391		conserved hypothetical protein	1.69009	S	Function unknown
SAOUHSC_02689		Probable glutathione S-transferase-related transmembrane protein (EC 2.5.1.18)	1.65934	S	Function unknown
SAOUHSC_02523		Hypothetical protein SAV2259	1.64695	S	Function unknown
SAOUHSC_02842		hypothetical protein	1.61958	S	Function unknown
SAOUHSC_02393		SAP domain protein	1.56744	S	Function unknown
SAOUHSC_02591		Hypothetical protein SAV2317	1.56159	S	Function unknown
SAOUHSC_01590		hypothetical protein	1.56007	S	Function unknown
SAOUHSC_00335		Low temperature requirement protein A	1.53116	S	Function unknown
SAOUHSC_02384		Hypothetical protein SAV2142	1.52552	S	Function unknown
SAOUHSC_00565		hypothetical protein	1.49888	S	Function unknown
SAOUHSC_02776		hypothetical protein	1.49714	S	Function unknown
SAOUHSC_01706		hypothetical protein	1.4827	S	Function unknown
SAOUHSC_02611		hypothetical protein	1.47818	S	Function unknown
SAOUHSC_01984		Hypothetical protein SAV1852	1.47433	S	Function unknown
SAOUHSC_00689		hypothetical protein	1.46888	S	Function unknown
SAOUHSC_02633		conserved hypothetical protein	1.46867	S	Function unknown
SAOUHSC_00453		hypothetical protein	1.44749	S	Function unknown
SAOUHSC_01265		FIG006542: Phosphoesterase	1.44329	S	Function unknown
SAOUHSC_01115		conserved hypothetical protein	1.42072	S	Function unknown
SAOUHSC_00966		conserved hypothetical protein	1.39772	S	Function unknown
SAOUHSC_03032		hypothetical protein	1.36353	S	Function unknown
SAOUHSC_02391		conserved hypothetical protein	1.36001	S	Function unknown
SAOUHSC_01927		transposase, IS3 family, truncation-related protein, putative	1.35798	S	Function unknown
SAOUHSC_00639		hypothetical protein	1.34292	S	Function unknown
SAOUHSC_01926		conserved hypothetical protein	1.30044	S	Function unknown
SAOUHSC_00400		Hypothetical protein within Pathogenicity island SaPIn2	1.27651	S	Function unknown
SAOUHSC_00408		hypothetical protein	1.27523	S	Function unknown
SAOUHSC_00685		hypothetical protein	1.26738	S	Function unknown
SAOUHSC_00759		hypothetical protein	1.26052	S	Function unknown
SAOUHSC_02014		Hypothetical protein FIG009695	1.25415	S	Function unknown
SAOUHSC_02789		conserved hypothetical protein	1.24413	S	Function unknown
SAOUHSC_00821		hypothetical protein	1.22585	S	Function unknown
SAOUHSC_00820		hypothetical protein	1.20495	S	Function unknown
SAOUHSC_01324		hypothetical protein	1.2014	S	Function unknown
SAOUHSC_02097		Inner membrane protein YihY, formerly thought to be RNase BN	1.17293	S	Function unknown
SAOUHSC_01350		Acyl-phosphate:glycerol-3-phosphate O-acyltransferase PlsY (EC 2.3.1.n3)	1.12945	S	Function unknown
SAOUHSC_01349		hypothetical protein	1.11336	S	Function unknown
SAOUHSC_00964		hypothetical protein	1.08769	S	Function unknown
SAOUHSC_02103		Integral membrane protein	1.07658	S	Function unknown
SAOUHSC_02382		Hypothetical protein SAV2140	1.05863	S	Function unknown
SAOUHSC_02406		Uncharacterized secreted protein associated with spyDAC	-0.964222	S	Function unknown
SAOUHSC_02167		conserved hypothetical phage protein	-0.986619	S	Function unknown
SAOUHSC_02112		Hypothetical protein SAV1896	-1.00614	S	Function unknown
SAOUHSC_A02856		hypothetical protein	-1.02838	S	Function unknown
SAOUHSC_00755		hypothetical protein	-1.06423	S	Function unknown
SAOUHSC_02001		Putative lipoprotein SAV1865	-1.08043	S	Function unknown
SAOUHSC_00877		probable iron binding protein from the HesB_IscA_SufA family	-1.11104	S	Function unknown
SAOUHSC_01436		hypothetical protein	-1.12435	S	Function unknown
SAOUHSC_01271		Substrate-specific component ThiW of predicted thiazole ECF transporter	-1.12713	S	Function unknown
SAOUHSC_01051		hypothetical protein	-1.14837	S	Function unknown
SAOUHSC_00607		hypothetical fig|282458.1.peg.581 homolog	-1.15606	S	Function unknown
SAOUHSC_03035		hypothetical protein	-1.16678	S	Function unknown
SAOUHSC_01695		Ribosomal silencing factor RsfA	-1.17164	S	Function unknown
SAOUHSC_00094		conserved hypothetical protein	-1.18212	S	Function unknown
SAOUHSC_00413		Hypothetical transmembrane protein coupled to NADH-ubiquinone oxidoreductase chain 5 homolog	-1.20191	S	Function unknown
SAOUHSC_01957		hypothetical protein within pathogenicity island	-1.20575	S	Function unknown
SAOUHSC_02145		hypothetical protein	-1.20711	S	Function unknown
SAOUHSC_02096		FIG010063: hypothetical protein	-1.21359	S	Function unknown
SAOUHSC_01142		Cell division protein MraZ	-1.24051	S	Function unknown
SAOUHSC_01760		conserved hypothetical protein	-1.24085	S	Function unknown
SAOUHSC_01120		conserved hypothetical protein	-1.24618	S	Function unknown
SAOUHSC_01317		hypothetical protein	-1.24651	S	Function unknown
SAOUHSC_00876		hypothetical protein	-1.27366	S	Function unknown
SAOUHSC_00269		Repetitive hypothetical protein near ESAT cluster, SA0282 homolog	-1.28405	S	Function unknown
SAOUHSC_02928		conserved hypothetical protein	-1.32509	S	Function unknown
SAOUHSC_01022		Substrate-specific component YkoE of thiamin-regulated ECF transporter for HydroxyMethylPyrimidine	-1.33873	S	Function unknown
SAOUHSC_00444		FIG000557: hypothetical protein co-occurring with RecR	-1.34906	S	Function unknown
SAOUHSC_02232		phi PVL orf 33-like protein	-1.3534	S	Function unknown
SAOUHSC_00618		hypothetical protein	-1.35498	S	Function unknown
SAOUHSC_02711		FIG016608: hypothetical protein in biotin operon	-1.38432	S	Function unknown
SAOUHSC_02249		conserved hypothetical protein	-1.38518	S	Function unknown
SAOUHSC_01664		Phosphoenolpyruvate synthase regulatory protein	-1.38995	S	Function unknown
SAOUHSC_00823		hypothetical protein	-1.39026	S	Function unknown
SAOUHSC_01609		hypothetical protein	-1.41156	S	Function unknown
SAOUHSC_02355		Hypothetical protein ywlG	-1.43343	S	Function unknown
SAOUHSC_00788		FIG002813: LPPG:FO 2-phospho-L-lactate transferase like, CofD-like	-1.4421	S	Function unknown
SAOUHSC_00978		hypothetical protein	-1.4531	S	Function unknown
SAOUHSC_00334		hypothetical protein	-1.4816	S	Function unknown
SAOUHSC_00697		hypothetical protein	-1.48485	S	Function unknown
SAOUHSC_02073		hypothetical protein	-1.48995	S	Function unknown
SAOUHSC_02308		membrane-flanked domain	-1.51317	S	Function unknown
SAOUHSC_00332		hypothetical protein	-1.55612	S	Function unknown
SAOUHSC_00358		hypothetical protein	-1.60925	S	Function unknown
SAOUHSC_01719		hypothetical protein	-1.61905	S	Function unknown
SAOUHSC_00896		conserved hypothetical protein	-1.62246	S	Function unknown
SAOUHSC_00022		FIG011501: YycH protein	-1.66016	S	Function unknown
SAOUHSC_02442		Hypothetical protein SAV2183	-1.66203	S	Function unknown
SAOUHSC_02048		Phage portal	-1.66927	S	Function unknown
SAOUHSC_00023		hypothetical protein SA_21	-1.67863	S	Function unknown
SAOUHSC_00561		hypothetical protein	-1.69169	S	Function unknown
SAOUHSC_00166		FIG01109228: hypothetical protein	-1.70472	S	Function unknown
SAOUHSC_01136		conserved hypothetical protein	-1.71744	S	Function unknown
SAOUHSC_02131		Integral membrane protein	-1.72839	S	Function unknown
SAOUHSC_02072		conserved hypothetical phage protein	-1.77145	S	Function unknown
SAOUHSC_02071		single-strand DNA-binding protein, putative	-1.77408	S	Function unknown
SAOUHSC_02771		conserved hypothetical protein	-1.83086	S	Function unknown
SAOUHSC_02912		PhnB protein; putative DNA binding 3-demethylubiquinone-9 3-methyltransferase domain protein	-1.89018	S	Function unknown
SAOUHSC_02074		phi PVL orf 39-like protein	-1.90645	S	Function unknown
SAOUHSC_00164		hypothetical protein	-1.92274	S	Function unknown
SAOUHSC_02515		Hypothetical protein SAV2252	-1.93172	S	Function unknown
SAOUHSC_02774		hypothetical protein	-1.93472	S	Function unknown
SAOUHSC_02221		conserved hypothetical phage protein	-1.94791	S	Function unknown
SAOUHSC_01025		hypothetical protein	-2.06116	S	Function unknown
SAOUHSC_01463		FIG005686: hypothetical protein	-2.07629	S	Function unknown
SAOUHSC_02474		hypothetical protein	-2.11472	S	Function unknown
SAOUHSC_02054		conserved hypothetical phage protein	-2.13848	S	Function unknown
SAOUHSC_02220		phi ETA orf 18-like protein	-2.14912	S	Function unknown
SAOUHSC_01447		Putative Staphylococcal surface anchored protein	-2.16413	S	Function unknown
SAOUHSC_01315		hypothetical protein	-2.3529	S	Function unknown
SAOUHSC_01622		hypothetical protein	-2.45074	S	Function unknown
SAOUHSC_02063		PV83 orf 23-like protein-related protein	-2.4522	S	Function unknown
SAOUHSC_02225		Phage protein	-2.46573	S	Function unknown
SAOUHSC_02223		phi PVL orf 39-like protein	-2.49643	S	Function unknown
SAOUHSC_02055		conserved hypothetical phage protein	-2.5239	S	Function unknown
SAOUHSC_01550		conserved hypothetical phage protein	-2.54617	S	Function unknown
SAOUHSC_A01081		conserved hypothetical protein	-2.61744	S	Function unknown
SAOUHSC_02058		conserved hypothetical phage protein	-2.68943	S	Function unknown
SAOUHSC_01068		conserved hypothetical protein	-2.74322	S	Function unknown
SAOUHSC_02064		phi ETA orf 25-like protein	-2.78789	S	Function unknown
SAOUHSC_02052		hypothetical phage protein	-2.8043	S	Function unknown
SAOUHSC_02471		hypothetical protein	-2.80865	S	Function unknown
SAOUHSC_02065		Phage protein	-2.81755	S	Function unknown
SAOUHSC_02025		phi SLT orf 99-like protein	-3.21971	S	Function unknown
SAOUHSC_00194		hypothetical protein	-3.25257	S	Function unknown
SAOUHSC_02056		hypothetical phage protein	-3.25748	S	Function unknown
SAOUHSC_02033		Tape measure protein [SA bacteriophages 11, Mu50B]	-3.28752	S	Function unknown
SAOUHSC_02059		phi PVL orf 52-like protein	-3.34312	S	Function unknown
SAOUHSC_02061		phi PVL orf 50-like protein	-3.42574	S	Function unknown
SAOUHSC_02053		Transcriptional activator rinB, phage associated	-3.43125	S	Function unknown
SAOUHSC_02031		hypothetical protein	-3.4564	S	Function unknown
SAOUHSC_02029		Putative major teichoic acid biosynthesis protein C	-3.4629	S	Function unknown
SAOUHSC_02038		Phage protein	-3.52412	S	Function unknown
SAOUHSC_02213		Hypothetical protein, PV83 orf22 homolog [SA bacteriophages 11, Mu50B]	-3.52693	S	Function unknown
SAOUHSC_02060		phi PVL orf 51-like protein	-3.57306	S	Function unknown
SAOUHSC_02040		conserved hypothetical phage protein	-3.61922	S	Function unknown
SAOUHSC_02026		Hypothetical protein, phi-ETA orf58 homolog [SA bacteriophages 11, Mu50B]	-3.6215	S	Function unknown
SAOUHSC_02043		Phage major capsid protein	-3.74584	S	Function unknown
SAOUHSC_02028		hypothetical protein within a prophage	-3.75448	S	Function unknown
SAOUHSC_02037		Phage capsid and scaffold	-3.82561	S	Function unknown
SAOUHSC_02036		hypothetical protein	-3.92949	S	Function unknown
SAOUHSC_02035		Phage protein	-3.97945	S	Function unknown
SAOUHSC_02044		Phage capsid and scaffold	-4.19943	S	Function unknown
SAOUHSC_02034		conserved hypothetical phage protein	-4.29705	S	Function unknown
SAOUHSC_02042		Phage transcriptional terminator	-4.34171	S	Function unknown
SAOUHSC_02251		Hypothetical SAV0799 homolog in superantigen-encoding pathogenicity islands SaPI	4.13882	T	Signal transduction mechanisms
SAOUHSC_00230		Autolysis histidine kinase LytS	2.52544	T	Signal transduction mechanisms
SAOUHSC_01981		Two-component sensor histidine kinase-like protein	2.1061	T	Signal transduction mechanisms
SAOUHSC_01673		Phosphate starvation-inducible protein PhoH, predicted ATPase	-1.29342	T	Signal transduction mechanisms
SAOUHSC_02676		Two-component sensor histidine kinase	-1.42392	T	Signal transduction mechanisms
SAOUHSC_00015		Phosphoesterase, DHH family protein	-1.5085	T	Signal transduction mechanisms
SAOUHSC_01828		Free methionine-(R)-sulfoxide reductase, contains GAF domain	-1.509	T	Signal transduction mechanisms
SAOUHSC_02955	nsaS	Putative two-component sensor histidine kinase	-1.57433	T	Signal transduction mechanisms
SAOUHSC_02047		Phage minor head protein	-1.84552	T	Signal transduction mechanisms
SAOUHSC_00021		Two-component sensor kinase SA14-24	-2.08518	T	Signal transduction mechanisms
SAOUHSC_02264		Accessory gene regulator C (sensor histidine kinase)	-2.19863	T	Signal transduction mechanisms
SAOUHSC_01980		Two-component response regulator-like protein	2.37864	T K	Signal transduction mechanisms
SAOUHSC_02956	nsaR	Two-component response regulator YvcP	-1.34277	T K	Signal transduction mechanisms
SAOUHSC_00020		Two-component response regulator SA14-24	-1.48439	T K	Signal transduction mechanisms
SAOUHSC_02677		hypothetical protein	-1.15076	T K S	Signal transduction mechanisms
SAOUHSC_01919		Hypothetical protein SAV1800	-1.69111	T S	Signal transduction mechanisms
SAOUHSC_01640		Late competence protein ComGC, access of DNA to ComEA, FIG007487	4.43589	U	Intracellular trafficking, secretion, and vesicular transport
SAOUHSC_00516	secE	Protein translocase subunit SecE	-1.22699	U	Intracellular trafficking, secretion, and vesicular transport
SAOUHSC_01207		Signal recognition particle protein Ffh	-1.54644	U	Intracellular trafficking, secretion, and vesicular transport
SAOUHSC_02985		Protein translocase subunit SecA clustered with accessory secretion system	-1.92041	U	Intracellular trafficking, secretion, and vesicular transport
SAOUHSC_02491	secY	Protein translocase subunit SecY	-2.06106	U	Intracellular trafficking, secretion, and vesicular transport
SAOUHSC_01637		conserved hypothetical protein	3.79361	U S	Intracellular trafficking, secretion, and vesicular transport
SAOUHSC_02022		hypothetical protein	-1.99956	U W S	Intracellular trafficking, secretion, and vesicular transport
SAOUHSC_02641		Heme efflux system permease HrtB	3.58552	V	Defense mechanisms
SAOUHSC_02719		ABC transporter, ATP-binding protein	3.07712	V	Defense mechanisms
SAOUHSC_02640		Heme efflux system ATPase HrtA	2.06239	V	Defense mechanisms
SAOUHSC_02003		Lipid A export ATP-binding/permease protein MsbA	1.30879	V	Defense mechanisms
SAOUHSC_00333		ABC transporter, ATP-binding protein	-1.87927	V	Defense mechanisms
SAOUHSC_00647		Multidrug resistance ABC transporter ATP-binding and permease protein	-2.29453	V	Defense mechanisms
SAOUHSC_00351		hypothetical protein	2.1954	V S	Defense mechanisms

## Sheet: Table S2D
Table S2.Summary of transcriptome comparisons betweens Groups 1 (reference) and Groups 2, 3 and 4.
Table S2D. Common Genes in all Comparisons
Gene ID	Locus	Description	Differential Expression			COG	Primary COG Category
SAOUHSC_00170		RGD-containing lipoprotein	up	up	up	E	Amino acid transport and metabolism
SAOUHSC_00171		Gamma-glutamyltranspeptidase (EC 2.3.2.2) @ Glutathione hydrolase (EC 3.4.19.13)	up	up	up	E	Amino acid transport and metabolism
SAOUHSC_00898		Argininosuccinate lyase (EC 4.3.2.1)	up	up	up	E	Amino acid transport and metabolism
SAOUHSC_00914		hypothetical protein	up	up	up	E	Amino acid transport and metabolism
SAOUHSC_00928		Oligopeptide ABC transporter, periplasmic oligopeptide-binding protein OppA (TC 3.A.1.5.1)	up	up	up	E	Amino acid transport and metabolism
SAOUHSC_00937		Oligoendopeptidase F (EC 3.4.24.-)	up	up	up	E	Amino acid transport and metabolism
SAOUHSC_01046		Spermidine/putrescine import ABC transporter ATP-binding protein PotA (TC 3.A.1.11.1)	up	up	up	E	Amino acid transport and metabolism
SAOUHSC_01319		Aspartokinase (EC 2.7.2.4)	up	up	up	E	Amino acid transport and metabolism
SAOUHSC_01368	trpD	Anthranilate phosphoribosyltransferase (EC 2.4.2.18)	up	up	up	E	Amino acid transport and metabolism
SAOUHSC_01411		Branched-chain amino acid transport system carrier protein	up	up	up	E	Amino acid transport and metabolism
SAOUHSC_01450		Serine/threonine exchanger SteT	up	up	up	E	Amino acid transport and metabolism
SAOUHSC_01451		Threonine dehydratase, catabolic (EC 4.3.1.19) @ L-serine dehydratase, (PLP)-dependent (EC 4.3.1.17)	up	up	up	E	Amino acid transport and metabolism
SAOUHSC_01452		Alanine dehydrogenase (EC 1.4.1.1)	up	up	up	E	Amino acid transport and metabolism
SAOUHSC_01712		Allophanate hydrolase 2 subunit 1 (EC 3.5.1.54)	up	up	up	E	Amino acid transport and metabolism
SAOUHSC_01825		Putative cysteine desulfurase, associated with tRNA 4-thiouridine synthase	up	up	up	E	Amino acid transport and metabolism
SAOUHSC_02561	ureC	Urease alpha subunit (EC 3.5.1.5)	up	up	up	E	Amino acid transport and metabolism
SAOUHSC_02622		Sodium/glutamate symporter	up	up	up	E	Amino acid transport and metabolism
SAOUHSC_02770		FIG016473: Diaminopimelate epimerase homolog	up	up	up	E	Amino acid transport and metabolism
SAOUHSC_02924		Aminotransferase	up	up	up	E	Amino acid transport and metabolism
SAOUHSC_02968		Ornithine carbamoyltransferase (EC 2.1.3.3)	up	up	up	E	Amino acid transport and metabolism
SAOUHSC_02969		Arginine deiminase (EC 3.5.3.6)	up	up	up	E	Amino acid transport and metabolism
SAOUHSC_02971		Zinc metalloproteinase aureolysin (EC 3.4.24.29)	up	up	up	E	Amino acid transport and metabolism
SAOUHSC_03013		Histidinol dehydrogenase (EC 1.1.1.23)	up	up	up	E	Amino acid transport and metabolism
SAOUHSC_00488		Cysteine synthase (EC 2.5.1.47)	down	down	down	E	Amino acid transport and metabolism
SAOUHSC_00894	rocD	Acetylornithine aminotransferase 2 (EC 2.6.1.11)	down	down	down	E	Amino acid transport and metabolism
SAOUHSC_01364		Prephenate dehydrogenase (EC 1.3.1.12)	down	down	down	E	Amino acid transport and metabolism
SAOUHSC_02409		Arginase (EC 3.5.3.1)	down	down	down	E	Amino acid transport and metabolism
SAOUHSC_02839		L-serine dehydratase, alpha subunit (EC 4.3.1.17)	down	down	down	E	Amino acid transport and metabolism
SAOUHSC_03008		Imidazole glycerol phosphate synthase cyclase subunit (EC 4.1.3.-)	down	down	down	E	Amino acid transport and metabolism
SAOUHSC_00007		ADP-dependent (S)-NAD(P)H-hydrate dehydratase (EC 4.2.1.136)	up	up	up	G	Carbohydrate transport and metabolism
SAOUHSC_00291		Pseudouridine kinase (EC 2.7.1.83)	up	up	up	G	Carbohydrate transport and metabolism
SAOUHSC_01601		Alpha-glucosidase (EC 3.2.1.20)	up	up	up	G	Carbohydrate transport and metabolism
SAOUHSC_02597		PTS system, arbutin-like IIBC component	up	up	up	G	Carbohydrate transport and metabolism
SAOUHSC_01028		Phosphotransferase system, phosphocarrier protein HPr	down	down	down	G	Carbohydrate transport and metabolism
SAOUHSC_01365		Deblocking aminopeptidase (EC 3.4.11.-)	down	down	down	G	Carbohydrate transport and metabolism
SAOUHSC_02023		Phage lysin, N-acetylmuramoyl-L-alanine amidase (EC 3.5.1.28)	down	down	down	G	Carbohydrate transport and metabolism
SAOUHSC_02403		Mannitol-1-phosphate 5-dehydrogenase (EC 1.1.1.17)	down	down	down	G	Carbohydrate transport and metabolism
SAOUHSC_02755		M42 glutamyl aminopeptidase, cellulase	down	down	down	G	Carbohydrate transport and metabolism
SAOUHSC_02999		Tyrosine-protein kinase EpsD (EC 2.7.10.2)	up	up	up	D	Cell cycle control, cell division, chromosome partitioning
SAOUHSC_00089		Putative undecaprenyl-phosphate N-acetylgalactosaminyl 1-phosphate transferase; Teichuronic acid biosynthesis glycosyltransferase TuaA	up	up	up	M	Cell wall/membrane/envelope biogenesis
SAOUHSC_00090		Exopolysaccharide biosynthesis glycosyltransferase EpsF (EC 2.4.1.-)	up	up	up	M	Cell wall/membrane/envelope biogenesis
SAOUHSC_00640		N-acetylmannosaminyltransferase (EC 2.4.1.187)	up	up	up	M	Cell wall/membrane/envelope biogenesis
SAOUHSC_00646		D-alanyl-D-alanine carboxypeptidase (EC 3.4.16.4) / Penicillin binding protein PBP4	up	up	up	M	Cell wall/membrane/envelope biogenesis
SAOUHSC_01106		Glutamate racemase (EC 5.1.1.3)	up	up	up	M	Cell wall/membrane/envelope biogenesis
SAOUHSC_01146	mraY	Phospho-N-acetylmuramoyl-pentapeptide-transferase (EC 2.7.8.13)	up	up	up	M	Cell wall/membrane/envelope biogenesis
SAOUHSC_01843		Cell surface receptor IsdH for hemoglobin-haptoglobin complexes	up	up	up	M	Cell wall/membrane/envelope biogenesis
SAOUHSC_03000		Capsular polysaccharide biosynthesis protein capA	up	up	up	M	Cell wall/membrane/envelope biogenesis
SAOUHSC_00120		UDP-N-acetyl-L-fucosamine synthase (EC 5.1.3.28)	down	down	down	M	Cell wall/membrane/envelope biogenesis
SAOUHSC_00122		Capsular polysaccharide synthesis enzyme Cap5I	down	down	down	M	Cell wall/membrane/envelope biogenesis
SAOUHSC_00123		Capsular polysaccharide synthesis enzyme Cap5J	down	down	down	M	Cell wall/membrane/envelope biogenesis
SAOUHSC_00124		Capsular polysaccharide synthesis enzyme Cap5K	down	down	down	M	Cell wall/membrane/envelope biogenesis
SAOUHSC_00125		Capsular polysaccharide synthesis enzyme Cap5L	down	down	down	M	Cell wall/membrane/envelope biogenesis
SAOUHSC_02801		UTP--glucose-1-phosphate uridylyltransferase (EC 2.7.7.9)	down	down	down	M	Cell wall/membrane/envelope biogenesis
SAOUHSC_00963		Lipoate-protein ligase A	up	up	up	H	Coenzyme transport and metabolism
SAOUHSC_01773		Uroporphyrinogen-III synthase (EC 4.2.1.75)	up	up	up	H	Coenzyme transport and metabolism
SAOUHSC_01774	hemC	Porphobilinogen deaminase (EC 2.5.1.61)	up	up	up	H	Coenzyme transport and metabolism
SAOUHSC_01824		tRNA 4-thiouridine synthase (EC 2.8.1.4)	up	up	up	H	Coenzyme transport and metabolism
SAOUHSC_00145		4'-phosphopantetheinyl transferase (EC 2.7.8.-)	down	down	down	H	Coenzyme transport and metabolism
SAOUHSC_02003		Lipid A export ATP-binding/permease protein MsbA	up	up	up	V	Defense mechanisms
SAOUHSC_02719		ABC transporter, ATP-binding protein	up	up	up	V	Defense mechanisms
SAOUHSC_00647		Multidrug resistance ABC transporter ATP-binding and permease protein	down	down	down	V	Defense mechanisms
SAOUHSC_00893		Putative NADH-dependent flavin oxidoreductase	up	up	up	C	Energy production and conversion
SAOUHSC_00897		Glycerophosphoryl diester phosphodiesterase, periplasmic (EC 3.1.4.46)	up	up	up	C	Energy production and conversion
SAOUHSC_01031		Cytochrome d ubiquinol oxidase subunit I (EC 1.10.3.-)	up	up	up	C	Energy production and conversion
SAOUHSC_01032		Cytochrome d ubiquinol oxidase subunit II (EC 1.10.3.-)	up	up	up	C	Energy production and conversion
SAOUHSC_01071		Glycerophosphoryl diester phosphodiesterase (EC 3.1.4.46)	up	up	up	C	Energy production and conversion
SAOUHSC_01905		truncated transposas, putative	up	up	up	C	Energy production and conversion
SAOUHSC_02943		Citrate/H+ symporter of CitMHS family	up	up	up	C	Energy production and conversion
SAOUHSC_00113		Acetaldehyde dehydrogenase (EC 1.2.1.10) / Alcohol dehydrogenase (EC 1.1.1.1)	down	down	down	C	Energy production and conversion
SAOUHSC_00534		Hypothetical sugar kinase similar to L-Ribulokinase (FGGY family)	down	down	down	C	Energy production and conversion
SAOUHSC_01406		Acylphosphate phosphohydrolase (EC 3.6.1.7), putative	down	down	down	C	Energy production and conversion
SAOUHSC_01611		Dihydrolipoamide acyltransferase component of branched-chain alpha-keto acid dehydrogenase complex (EC 2.3.1.168)	down	down	down	C	Energy production and conversion
SAOUHSC_01614		Dihydrolipoamide dehydrogenase of branched-chain alpha-keto acid dehydrogenase (EC 1.8.1.4)	down	down	down	C	Energy production and conversion
SAOUHSC_02684		Nitrite reductase [NAD(P)H] large subunit (EC 1.7.1.4)	down	down	down	C	Energy production and conversion
SAOUHSC_02922		L-lactate dehydrogenase (EC 1.1.1.27)	down	down	down	C	Energy production and conversion
SAOUHSC_00052		conserved hypothetical protein	up	up	up	S	Function unknown
SAOUHSC_00131		FIG039061: hypothetical protein related to heme utilization	up	up	up	S	Function unknown
SAOUHSC_00161		conserved hypothetical protein	up	up	up	S	Function unknown
SAOUHSC_00465		Veg protein	up	up	up	S	Function unknown
SAOUHSC_00560		hypothetical protein	up	up	up	S	Function unknown
SAOUHSC_00580		FIG01308914: hypothetical protein YwzC	up	up	up	S	Function unknown
SAOUHSC_00639		hypothetical protein	up	up	up	S	Function unknown
SAOUHSC_00814		truncated secreted von Willebrand factor-binding protein	up	up	up	S	Function unknown
SAOUHSC_00820		hypothetical protein	up	down	down	S	Function unknown
SAOUHSC_00821		hypothetical protein	up	down	down	S	Function unknown
SAOUHSC_01110		fibrinogen-binding protein-related	up	up	up	S	Function unknown
SAOUHSC_01112		conserved hypothetical protein	up	up	up	S	Function unknown
SAOUHSC_01113		FIG016906: hypothetical protein	up	up	up	S	Function unknown
SAOUHSC_01115		conserved hypothetical protein	up	up	up	S	Function unknown
SAOUHSC_01180		hypothetical protein	up	up	up	S	Function unknown
SAOUHSC_01265		FIG006542: Phosphoesterase	up	up	up	S	Function unknown
SAOUHSC_01288		conserved hypothetical protein	up	up	up	S	Function unknown
SAOUHSC_01303		conserved hypothetical protein	up	up	up	S	Function unknown
SAOUHSC_01456		Uncharacterized iron-regulated membrane protein; Iron-uptake factor PiuB	up	up	up	S	Function unknown
SAOUHSC_01500		conserved hypothetical protein	up	up	up	S	Function unknown
SAOUHSC_01513		conserved hypothetical protein	up	up	up	S	Function unknown
SAOUHSC_01706		hypothetical protein	up	up	up	S	Function unknown
SAOUHSC_01798		hypothetical protein	up	up	up	S	Function unknown
SAOUHSC_01805		truncated transposase, putative	up	up	up	S	Function unknown
SAOUHSC_01880		conserved hypothetical protein	up	up	up	S	Function unknown
SAOUHSC_01920		Hypothetical protein SAV1801	up	up	up	S	Function unknown
SAOUHSC_01921		conserved hypothetical protein	up	up	up	S	Function unknown
SAOUHSC_01922		Hypothetical protein SAV1803	up	up	up	S	Function unknown
SAOUHSC_01985		conserved hypothetical protein	up	up	up	S	Function unknown
SAOUHSC_02104		conserved hypothetical protein	up	up	up	S	Function unknown
SAOUHSC_02144		hypothetical protein	up	up	up	S	Function unknown
SAOUHSC_02391		conserved hypothetical protein	up	down	up	S	Function unknown
SAOUHSC_02437		conserved hypothetical protein	up	up	up	S	Function unknown
SAOUHSC_02596		Hypothetical protein SAV2322	up	up	up	S	Function unknown
SAOUHSC_02646		hypothetical protein	up	up	up	S	Function unknown
SAOUHSC_02663		conserved hypothetical protein	up	up	up	S	Function unknown
SAOUHSC_02768		FIG018700: hypothetical protein	up	up	up	S	Function unknown
SAOUHSC_03021		hypothetical protein	up	up	up	S	Function unknown
SAOUHSC_00269		Repetitive hypothetical protein near ESAT cluster, SA0282 homolog	down	down	down	S	Function unknown
SAOUHSC_00358		hypothetical protein	down	down	down	S	Function unknown
SAOUHSC_00788		FIG002813: LPPG:FO 2-phospho-L-lactate transferase like, CofD-like	down	down	down	S	Function unknown
SAOUHSC_00978		hypothetical protein	down	down	down	S	Function unknown
SAOUHSC_01136		conserved hypothetical protein	down	down	down	S	Function unknown
SAOUHSC_01550		conserved hypothetical phage protein	down	down	down	S	Function unknown
SAOUHSC_01622		hypothetical protein	down	down	down	S	Function unknown
SAOUHSC_01957		hypothetical protein within pathogenicity island	down	down	down	S	Function unknown
SAOUHSC_02025		phi SLT orf 99-like protein	down	down	down	S	Function unknown
SAOUHSC_02026		Hypothetical protein, phi-ETA orf58 homolog [SA bacteriophages 11, Mu50B]	down	down	down	S	Function unknown
SAOUHSC_02028		hypothetical protein within a prophage	down	down	down	S	Function unknown
SAOUHSC_02029		Putative major teichoic acid biosynthesis protein C	down	down	down	S	Function unknown
SAOUHSC_02031		hypothetical protein	down	down	down	S	Function unknown
SAOUHSC_02033		Tape measure protein [SA bacteriophages 11, Mu50B]	down	down	down	S	Function unknown
SAOUHSC_02034		conserved hypothetical phage protein	down	down	down	S	Function unknown
SAOUHSC_02035		Phage protein	down	down	down	S	Function unknown
SAOUHSC_02036		hypothetical protein	down	down	down	S	Function unknown
SAOUHSC_02037		Phage capsid and scaffold	down	down	down	S	Function unknown
SAOUHSC_02040		conserved hypothetical phage protein	down	down	down	S	Function unknown
SAOUHSC_02042		Phage transcriptional terminator	down	down	down	S	Function unknown
SAOUHSC_02043		Phage major capsid protein	down	down	down	S	Function unknown
SAOUHSC_02044		Phage capsid and scaffold	down	down	down	S	Function unknown
SAOUHSC_02048		Phage portal	down	down	down	S	Function unknown
SAOUHSC_02052		hypothetical phage protein	down	down	down	S	Function unknown
SAOUHSC_02053		Transcriptional activator rinB, phage associated	down	down	down	S	Function unknown
SAOUHSC_02054		conserved hypothetical phage protein	down	down	down	S	Function unknown
SAOUHSC_02055		conserved hypothetical phage protein	down	down	down	S	Function unknown
SAOUHSC_02056		hypothetical phage protein	down	down	down	S	Function unknown
SAOUHSC_02058		conserved hypothetical phage protein	down	down	down	S	Function unknown
SAOUHSC_02059		phi PVL orf 52-like protein	down	down	down	S	Function unknown
SAOUHSC_02060		phi PVL orf 51-like protein	down	down	down	S	Function unknown
SAOUHSC_02061		phi PVL orf 50-like protein	down	down	down	S	Function unknown
SAOUHSC_02063		PV83 orf 23-like protein-related protein	down	down	down	S	Function unknown
SAOUHSC_02064		phi ETA orf 25-like protein	down	down	down	S	Function unknown
SAOUHSC_02065		Phage protein	down	down	down	S	Function unknown
SAOUHSC_02071		single-strand DNA-binding protein, putative	down	down	down	S	Function unknown
SAOUHSC_02072		conserved hypothetical phage protein	down	down	down	S	Function unknown
SAOUHSC_02073		hypothetical protein	down	down	down	S	Function unknown
SAOUHSC_02074		phi PVL orf 39-like protein	down	down	down	S	Function unknown
SAOUHSC_02145		hypothetical protein	down	down	down	S	Function unknown
SAOUHSC_02213		Hypothetical protein, PV83 orf22 homolog [SA bacteriophages 11, Mu50B]	down	down	down	S	Function unknown
SAOUHSC_02220		phi ETA orf 18-like protein	down	down	down	S	Function unknown
SAOUHSC_02221		conserved hypothetical phage protein	down	down	down	S	Function unknown
SAOUHSC_02223		phi PVL orf 39-like protein	down	down	down	S	Function unknown
SAOUHSC_02225		Phage protein	down	down	down	S	Function unknown
SAOUHSC_02442		Hypothetical protein SAV2183	down	down	down	S	Function unknown
SAOUHSC_02515		Hypothetical protein SAV2252	down	down	down	S	Function unknown
SAOUHSC_02771		conserved hypothetical protein	down	down	down	S	Function unknown
SAOUHSC_02774		hypothetical protein	down	down	down	S	Function unknown
SAOUHSC_02928		conserved hypothetical protein	down	down	down	S	Function unknown
SAOUHSC_03035		hypothetical protein	down	down	down	S	Function unknown
SAOUHSC_A02856		hypothetical protein	down	down	down	S	Function unknown
SAOUHSC_00036		Zn-dependent hydroxyacylglutathione hydrolase / Polysulfide binding protein	up	up	up	R	General function prediction only
SAOUHSC_00420		Sodium-dependent transporter	up	up	up	R	General function prediction only
SAOUHSC_00457		tRNA(1)(Val) (adenine(37)-N(6))-methyltransferase (EC 2.1.1.223)	up	up	up	R	General function prediction only
SAOUHSC_00459		16S rRNA (cytidine(1402)-2'-O)-methyltransferase (EC 2.1.1.198)	up	up	up	R	General function prediction only
SAOUHSC_00555		Haloacid dehalogenase-like hydrolase	up	up	up	R	General function prediction only
SAOUHSC_00729		COG0488: ATPase components of ABC transporters with duplicated ATPase domains	up	up	up	R	General function prediction only
SAOUHSC_00773		LysM domain protein	up	up	up	R	General function prediction only
SAOUHSC_00936		Competence protein CoiA	up	up	up	R	General function prediction only
SAOUHSC_01076		FIG007079: UPF0348 protein family	up	up	up	R	General function prediction only
SAOUHSC_01283		GTP-binding protein HflX	up	up	up	R	General function prediction only
SAOUHSC_01375		Putative hydrolase	up	up	up	R	General function prediction only
SAOUHSC_01413		Nitric oxide reductase activation protein NorQ	up	up	up	R	General function prediction only
SAOUHSC_01691		Late competence protein ComEC, DNA transport	up	up	up	R	General function prediction only
SAOUHSC_01823		UPF0721 transmembrane protein YfcA	up	up	up	R	General function prediction only
SAOUHSC_01958		Hypothetical protein SAV1831	up	up	up	R	General function prediction only
SAOUHSC_02146		Choloylglycine hydrolase (EC 3.5.1.24)	up	up	up	R	General function prediction only
SAOUHSC_02595		Sodium-dependent transporter	up	up	up	R	General function prediction only
SAOUHSC_02690		Zinc ABC transporter, substrate-binding lipoprotein AdcA	up	up	up	R	General function prediction only
SAOUHSC_02866		Putative antibiotic transport-associated protein	up	up	up	R	General function prediction only
SAOUHSC_02883		Secretory antigen precursor SsaA	up	up	up	R	General function prediction only
SAOUHSC_01407		5-bromo-4-chloroindolyl phosphate hydrolysis protein XpaC	down	down	down	R	General function prediction only
SAOUHSC_01547		DNA primase, phage associated	down	down	down	R	General function prediction only
SAOUHSC_02447		NADP-dependent oxidoreductase YfmJ	down	down	down	R	General function prediction only
SAOUHSC_02465		Hydrolase, HAD superfamily	down	down	down	R	General function prediction only
SAOUHSC_03053	trmE	GTPase and tRNA-U34 5-formylation enzyme TrmE	down	down	down	R	General function prediction only
SAOUHSC_00102		Phosphonate ABC transporter permease protein phnE1 (TC 3.A.1.9.1)	up	up	up	P	Inorganic ion transport and metabolism
SAOUHSC_00103		Phosphonate ABC transporter permease protein phnE2 (TC 3.A.1.9.1)	up	up	up	P	Inorganic ion transport and metabolism
SAOUHSC_00104		ABC transporter, ATP-binding protein	up	up	up	P	Inorganic ion transport and metabolism
SAOUHSC_00105		ABC transporter, substrate-binding protein	up	up	up	P	Inorganic ion transport and metabolism
SAOUHSC_00325		Ferrous iron transport periplasmic protein EfeO, contains peptidase-M75 domain and (frequently) cupredoxin-like domain	up	up	up	P	Inorganic ion transport and metabolism
SAOUHSC_00326		Ferrous iron transport peroxidase EfeB	up	up	up	P	Inorganic ion transport and metabolism
SAOUHSC_00327		Ferrous iron transport permease EfeU	up	up	up	P	Inorganic ion transport and metabolism
SAOUHSC_00423		Methionine ABC transporter ATP-binding protein	up	up	up	P	Inorganic ion transport and metabolism
SAOUHSC_00746		Iron compound ABC uptake transporter permease protein	up	up	up	P	Inorganic ion transport and metabolism
SAOUHSC_00747		Iron compound ABC uptake transporter permease protein	up	up	up	P	Inorganic ion transport and metabolism
SAOUHSC_00748		Iron compound ABC uptake transporter ATP-binding protein	up	up	up	P	Inorganic ion transport and metabolism
SAOUHSC_00749		Iron compound ABC uptake transporter substrate-binding protein	up	up	up	P	Inorganic ion transport and metabolism
SAOUHSC_00976		Heme ABC type transporter HtsABC, heme-binding protein	up	up	up	P	Inorganic ion transport and metabolism
SAOUHSC_01387		Phosphate transport system permease protein PstC (TC 3.A.1.7.1)	up	up	up	P	Inorganic ion transport and metabolism
SAOUHSC_01412		Nitric oxide reductase activation protein NorD	up	up	up	P	Inorganic ion transport and metabolism
SAOUHSC_02427		Heme ABC type transporter HtsABC, permease protein HtsC	up	up	up	P	Inorganic ion transport and metabolism
SAOUHSC_02428		Heme ABC type transporter HtsABC, permease protein HtsB	up	up	up	P	Inorganic ion transport and metabolism
SAOUHSC_02671		Nitrate/nitrite transporter	up	up	up	P	Inorganic ion transport and metabolism
SAOUHSC_02864		Ferrous iron transport protein B	up	up	up	P	Inorganic ion transport and metabolism
SAOUHSC_00835		Arsenate reductase and related proteins, glutaredoxin family	down	down	down	P	Inorganic ion transport and metabolism
SAOUHSC_01408		Uncharacterized protein YaaN	down	down	down	P	Inorganic ion transport and metabolism
SAOUHSC_01640		Late competence protein ComGC, access of DNA to ComEA, FIG007487	up	up	up	U	Intracellular trafficking, secretion, and vesicular transport
SAOUHSC_00466	ipk	4-diphosphocytidyl-2-C-methyl-D-erythritol kinase (EC 2.7.1.148)	up	up	up	I	Lipid transport and metabolism
SAOUHSC_00558		3-ketoacyl-CoA thiolase (EC 2.3.1.16) @ Acetyl-CoA acetyltransferase (EC 2.3.1.9)	up	up	up	I	Lipid transport and metabolism
SAOUHSC_00577		Mevalonate kinase (EC 2.7.1.36)	up	up	up	I	Lipid transport and metabolism
SAOUHSC_00661		Lipase LipA	up	up	up	I	Lipid transport and metabolism
SAOUHSC_00019		Adenylosuccinate synthetase (EC 6.3.4.4)	up	up	up	F	Nucleotide transport and metabolism
SAOUHSC_00025		Virulence-associated cell-wall-anchored protein SasH (LPXTG motif); 5'-nucleotidase (EC 3.1.3.5)	up	up	up	F	Nucleotide transport and metabolism
SAOUHSC_00501		Pyrimidine nucleoside transport protein	up	up	up	F	Nucleotide transport and metabolism
SAOUHSC_01330		GMP reductase (EC 1.7.1.7)	up	up	up	F	Nucleotide transport and metabolism
SAOUHSC_01496	cmk	Cytidylate kinase (EC 2.7.4.25)	up	up	up	F	Nucleotide transport and metabolism
SAOUHSC_02057		Deoxyuridine 5'-triphosphate nucleotidohydrolase (EC 3.6.1.23), phage associated	down	down	down	F	Nucleotide transport and metabolism
SAOUHSC_02490	adk	Adenylate kinase (EC 2.7.4.3)	down	down	down	F	Nucleotide transport and metabolism
SAOUHSC_00035		Disulfide bond regulator	up	up	up	O	Post-translational modification, protein turnover, and chaperones
SAOUHSC_01499		Thioredoxin reductase (EC 1.8.1.9)	up	up	up	O	Post-translational modification, protein turnover, and chaperones
SAOUHSC_02654		Thioredoxin reductase (EC 1.8.1.9)	up	up	up	O	Post-translational modification, protein turnover, and chaperones
SAOUHSC_03025		Pyrrolidone-carboxylate peptidase (EC 3.4.19.3)	up	up	up	O	Post-translational modification, protein turnover, and chaperones
SAOUHSC_01272		DNA mismatch repair protein MutS	up	up	up	L	Replication, recombination and repair
SAOUHSC_01273	mutL	DNA mismatch repair protein MutL	up	up	up	L	Replication, recombination and repair
SAOUHSC_01316		Staphylococcus nuclease (SNase) domain	up	up	up	L	Replication, recombination and repair
SAOUHSC_01410		truncated transposase	up	up	up	L	Replication, recombination and repair
SAOUHSC_01693		Late competence protein ComEA, DNA receptor	up	up	up	L	Replication, recombination and repair
SAOUHSC_01804		transposase, putative	up	up	up	L	Replication, recombination and repair
SAOUHSC_01881		conserved hypothetical protein	up	up	up	L	Replication, recombination and repair
SAOUHSC_01906		truncated transposase, putative	up	up	up	L	Replication, recombination and repair
SAOUHSC_02005		A/G-specific adenine glycosylase (EC 3.2.2.-)	up	up	up	L	Replication, recombination and repair
SAOUHSC_02250		Putative terminase, superantigen-encoding pathogenicity islands SaPI	up	up	up	L	Replication, recombination and repair
SAOUHSC_02252		conserved hypothetical protein	up	up	up	L	Replication, recombination and repair
SAOUHSC_02392		truncated resolvase	up	up	up	L	Replication, recombination and repair
SAOUHSC_02438		conserved hypothetical protein	up	up	up	L	Replication, recombination and repair
SAOUHSC_02440		conserved hypothetical protein	up	up	up	L	Replication, recombination and repair
SAOUHSC_00780	uvrA	Excinuclease ABC subunit A	down	down	down	L	Replication, recombination and repair
SAOUHSC_01363		Putative UV-damage repair protein UvrX	down	down	down	L	Replication, recombination and repair
SAOUHSC_02067		Replicative DNA helicase (DnaB) (EC 3.6.4.12)	down	down	down	L	Replication, recombination and repair
SAOUHSC_00230		Autolysis histidine kinase LytS	up	up	up	T	Signal transduction mechanisms
SAOUHSC_01981		Two-component sensor histidine kinase-like protein	up	up	up	T	Signal transduction mechanisms
SAOUHSC_02251		Hypothetical SAV0799 homolog in superantigen-encoding pathogenicity islands SaPI	up	up	up	T	Signal transduction mechanisms
SAOUHSC_02047		Phage minor head protein	down	down	down	T	Signal transduction mechanisms
SAOUHSC_00961		Competence transcription factor	up	up	up	K	Transcription
SAOUHSC_01045		Transcriptional regulator, MerR family, near polyamine transporter	up	up	up	K	Transcription
SAOUHSC_02566		Transcriptional regulator SarR (Staphylococcal accessory regulator R)	up	up	up	K	Transcription
SAOUHSC_02599		Transcriptional regulator, RpiR family	up	up	up	K	Transcription
SAOUHSC_02672		conserved hypothetical protein	up	up	up	K	Transcription
SAOUHSC_02674		Transcriptional regulator, MerR family	up	up	up	K	Transcription
SAOUHSC_02970		Arginine pathway regulatory protein ArgR, repressor of arg regulon	up	up	up	K	Transcription
SAOUHSC_00517		Transcription antitermination protein NusG	down	down	down	K	Transcription
SAOUHSC_01621	nusB	Transcription termination protein NusB	down	down	down	K	Transcription
SAOUHSC_02062		helix-turn-helix binding protein	down	down	down	K	Transcription
SAOUHSC_02461		Transcriptional regulator, MerR family	down	down	down	K	Transcription
SAOUHSC_03049		Chromosome (plasmid) partitioning protein ParB	down	down	down	K	Transcription
SAOUHSC_00915		TsaC protein (YrdC domain) required for threonylcarbamoyladenosine t(6)A37 modification in tRNA	up	up	up	J	Translation, ribosomal structure and biogenesis
SAOUHSC_01329	rpsN	SSU ribosomal protein S14p (S29e) @ SSU ribosomal protein S14p (S29e), zinc-independent	up	up	up	J	Translation, ribosomal structure and biogenesis
SAOUHSC_01839		Tyrosyl-tRNA synthetase (EC 6.1.1.1)	up	up	up	J	Translation, ribosomal structure and biogenesis
SAOUHSC_02486		SSU ribosomal protein S11p (S14e)	down	down	down	J	Translation, ribosomal structure and biogenesis
SAOUHSC_02487	rpsM	SSU ribosomal protein S13p (S18e)	down	down	down	J	Translation, ribosomal structure and biogenesis
SAOUHSC_02488	rpmJ	LSU ribosomal protein L36p @ LSU ribosomal protein L36p, zinc-dependent	down	down	down	J	Translation, ribosomal structure and biogenesis
SAOUHSC_02489	infA	Translation initiation factor 1	down	down	down	J	Translation, ribosomal structure and biogenesis
SAOUHSC_00088		UDP-glucose 4-epimerase (EC 5.1.3.2)	up	up	up	M G	Cell wall/membrane/envelope biogenesis
SAOUHSC_00106		hypothetical protein	up	up	up	N S	Cell motility
SAOUHSC_00169		Putative glutathione transporter, permease component; Dipeptide transport system permease protein DppC (TC 3.A.1.5.2)	up	up	up	E P	Amino acid transport and metabolism
SAOUHSC_00213		Predicted galactitol operon regulator (Transcriptional antiterminator), BglG family / PTS system, mannitol/fructose-specific IIA component (EC 2.7.1.69)	up	up	up	G T	Carbohydrate transport and metabolism
SAOUHSC_00557		Long-chain-fatty-acid--CoA ligase (EC 6.2.1.3)	up	up	up	I Q	Lipid transport and metabolism
SAOUHSC_01079		Cell surface receptor IsdB for hemoglobin and hemoglobin-haptoglobin complexes	up	up	up	M G S	Cell wall/membrane/envelope biogenesis
SAOUHSC_01219		Putative cell wall hydrolase	up	up	up	N U M G S	Cell motility
SAOUHSC_01497		L-asparaginase (EC 3.5.1.1)	up	up	up	E J	Amino acid transport and metabolism
SAOUHSC_01641		Late competence protein ComGB, access of DNA to ComEA	up	up	up	N U	Cell motility
SAOUHSC_01764		Late competence protein ComC, processing protease	up	up	up	N O U	Cell motility
SAOUHSC_01980		Two-component response regulator-like protein	up	up	up	T K	Signal transduction mechanisms
SAOUHSC_02009		Teichoic acid export ATP-binding protein TagH (EC 3.6.3.40)	up	up	up	G M	Carbohydrate transport and metabolism
SAOUHSC_02119		Sodium/proline symporter	up	up	up	E R	Amino acid transport and metabolism
SAOUHSC_02531		Major facilitator family transporter	up	up	up	G E P R	Carbohydrate transport and metabolism
SAOUHSC_02653		Attachment to host cells and virulence	up	up	up	K R	Transcription
SAOUHSC_02765		Oligopeptide transporter putative membrane permease domain	up	up	up	E P	Amino acid transport and metabolism
SAOUHSC_02769		FIG016157: Similar to nicotianamine synthase	up	up	up	Q R	Secondary metabolites biosynthesis, transport, and catabolism
SAOUHSC_02998		Manganese-dependent protein-tyrosine phosphatase (EC 3.1.3.48)	up	up	up	G M	Carbohydrate transport and metabolism
SAOUHSC_03015	hisZ	ATP phosphoribosyltransferase regulatory subunit (EC 2.4.2.17)	up	up	up	E J	Amino acid transport and metabolism
SAOUHSC_01593		ADP-ribose pyrophosphatase (EC 3.6.1.13)	down	down	down	L R	Signal transduction mechanisms
SAOUHSC_01860		FIG009688: Thioredoxin	down	down	down	O C	Post-translational modification, protein turnover, and chaperones
SAOUHSC_02030		Phage minor structural protein	down	down	down	E S	Amino acid transport and metabolism
SAOUHSC_02051		int gene activator RinA	down	down	down	K S	Transcription
SAOUHSC_02772		Glutamate dehydrogenase (EC 1.4.1.3)	down	down	down	I Q R	Lipid transport and metabolism
SAOUHSC_02895		hypothetical protein	down	down	down	M G	Cell wall/membrane/envelope biogenesis

## Sheet: Table S2E
Table S2.Summary of transcriptome comparisons betweens Groups 1 (reference) and Groups 2, 3 and 4.
Table S2E. Genes Unique to GROUP 4
Gene ID	Locus	Description	Differential Expression	COG	Primary COG Category
SAOUHSC_01711		Allophanate hydrolase 2 subunit 2 (EC 3.5.1.54)	1.84093	E	Amino acid transport and metabolism
SAOUHSC_01787		Lysine-specific permease	1.5954	E	Amino acid transport and metabolism
SAOUHSC_02468		Acetolactate synthase, catabolic (EC 2.2.1.6)	1.6286	E H	Amino acid transport and metabolism
SAOUHSC_02590		Amino acid permease	1.56631	E	Amino acid transport and metabolism
SAOUHSC_02766		Oligopeptide transporter putative membrane permease domain	2.52286	E P	Amino acid transport and metabolism
SAOUHSC_02923		Amino acid transporter	1.30094	E	Amino acid transport and metabolism
SAOUHSC_02965		Carbamate kinase (EC 2.7.2.2)	3.97421	E	Amino acid transport and metabolism
SAOUHSC_00450		Arginine decarboxylase (EC 4.1.1.19) / Lysine decarboxylase (EC 4.1.1.18)	-1.11843	E	Amino acid transport and metabolism
SAOUHSC_00832		3-dehydroquinate dehydratase I (EC 4.2.1.10)	-1.43996	E	Amino acid transport and metabolism
SAOUHSC_01383		Oligoendopeptidase F (EC 3.4.24.-)	-1.5044	E	Amino acid transport and metabolism
SAOUHSC_02825		Glyoxalase family protein	-1.83829	E	Amino acid transport and metabolism
SAOUHSC_02840		L-serine dehydratase, beta subunit (EC 4.3.1.17)	-1.19953	E	Amino acid transport and metabolism
SAOUHSC_00246		hypothetical protein	1.74723	G E P R	Carbohydrate transport and metabolism
SAOUHSC_00290		Perfringolysin O regulator protein PfoR	1.7136	G	Carbohydrate transport and metabolism
SAOUHSC_00438		Trehalose-6-phosphate hydrolase (EC 3.2.1.93)	1.94024	G	Carbohydrate transport and metabolism
SAOUHSC_00556		L-Proline/Glycine betaine transporter ProP	2.11324	G E P R	Carbohydrate transport and metabolism
SAOUHSC_00827		Phosphoglycerate mutase family protein	1.3394	G	Carbohydrate transport and metabolism
SAOUHSC_02808		Gluconokinase (EC 2.7.1.12)	1.50683	G	Carbohydrate transport and metabolism
SAOUHSC_02974		Activator of the mannose operon (transcriptional antiterminator), BglG family	1.33555	G T	Carbohydrate transport and metabolism
SAOUHSC_00544		Adhesin of unknown specificity SdrC	1.43941	M S	Cell wall/membrane/envelope biogenesis
SAOUHSC_00545		Adhesin of unknown specificity SdrD	1.43357	M S	Cell wall/membrane/envelope biogenesis
SAOUHSC_01005		Chitinase B	2.6136	M G S	Cell wall/membrane/envelope biogenesis
SAOUHSC_01758		Rod shape-determining protein MreD	2.6023	M	Cell wall/membrane/envelope biogenesis
SAOUHSC_01866		putative choline kinase involved in lipopolysaccharide biosynthesis	1.16366	M	Cell wall/membrane/envelope biogenesis
SAOUHSC_02012		Monofunctional biosynthetic peptidoglycan transglycosylase (EC 2.4.2.-)	2.8494	M	Cell wall/membrane/envelope biogenesis
SAOUHSC_02937		High-affinity choline uptake protein BetT	3.20617	M	Cell wall/membrane/envelope biogenesis
SAOUHSC_00643		CDP-glycerol: N-acetyl-beta-D-mannosaminyl-1,4-N-acetyl-D-glucosaminyldiphosphoundecaprenyl glycerophosphotransferase	-2.01845	M	Cell wall/membrane/envelope biogenesis
SAOUHSC_00645		Glycerol-3-phosphate cytidylyltransferase (EC 2.7.7.39)	-1.20415	M I	Cell wall/membrane/envelope biogenesis
SAOUHSC_01650		5-formyltetrahydrofolate cyclo-ligase (EC 6.3.3.2)	-1.29886	H	Coenzyme transport and metabolism
SAOUHSC_00249		ABC transporter, ATP-binding protein	1.72661	V	Defense mechanisms
SAOUHSC_00250		hypothetical protein	2.2582	V	Defense mechanisms
SAOUHSC_00998		FmtA protein involved in methicillin resistance	1.20234	V	Defense mechanisms
SAOUHSC_01220		FmhC protein of FemAB family	1.12486	V	Defense mechanisms
SAOUHSC_01373		tRNA-dependent lipid II-Gly glycyltransferase (EC 2.3.2.17) @ tRNA-dependent lipid II-GlyGly glycyltransferase (EC 2.3.2.17) @ FemA, factor essential for methicillin resistance	-1.31018	V	Defense mechanisms
SAOUHSC_00581		Putative Dihydrolipoamide dehydrogenase (EC 1.8.1.4); Mercuric ion reductase (EC 1.16.1.1); PF00070 family, FAD-dependent NAD(P)-disulphide oxidoreductase	1.40595	C	Energy production and conversion
SAOUHSC_00833		Putative nitroreductase family protein SACOL0874	1.55548	C	Energy production and conversion
SAOUHSC_01504		Ferredoxin	2.05393	C	Energy production and conversion
SAOUHSC_02618		ABC-type Na+ efflux pump, permease component	1.32253	C P	Energy production and conversion
SAOUHSC_02667		Glutamate-aspartate carrier protein	2.19573	C	Energy production and conversion
SAOUHSC_02724		hypothetical protein	1.59195	C P O S	Energy production and conversion
SAOUHSC_02830		D-lactate dehydrogenase (EC 1.1.1.28)	2.52581	C H R	Energy production and conversion
SAOUHSC_02678		Respiratory nitrate reductase gamma chain (EC 1.7.99.4)	-1.23518	C	Energy production and conversion
SAOUHSC_00053		hypothetical protein	1.53217	S	Function unknown
SAOUHSC_00054		hypothetical protein	1.42163	S	Function unknown
SAOUHSC_00172		hypothetical protein SAOUHSC_00172	3.03541	S	Function unknown
SAOUHSC_00244		hypothetical protein	1.46742	S	Function unknown
SAOUHSC_00245		truncated transposase	1.6396	S	Function unknown
SAOUHSC_00257		6 kDa early secretory antigenic target ESAT-6 (EsxA)	1.31475	S	Function unknown
SAOUHSC_00258		Putative secretion accessory protein EsaA/YueB @ Bacteriophage SPP1 receptor	1.76552	S	Function unknown
SAOUHSC_00261		Putative secretion system component EssB/YukC	2.03171	S	Function unknown
SAOUHSC_00316		hypothetical protein	1.56365	S	Function unknown
SAOUHSC_00323		hypothetical protein SAOUHSC_00323	2.61028	S	Function unknown
SAOUHSC_00401		hypothetical protein SAOUHSC_00401	1.27151	S	Function unknown
SAOUHSC_00549		GTP cyclohydrolase I (EC 3.5.4.16) type 2	1.28241	S	Function unknown
SAOUHSC_00550		FIG013761: LmbE family protein	1.17828	S	Function unknown
SAOUHSC_00551		FIG011895: hypothetical protein	1.36816	S	Function unknown
SAOUHSC_00662		hypothetical protein	1.79462	S	Function unknown
SAOUHSC_00800		hypothetical protein	1.41071	S	Function unknown
SAOUHSC_01067		Hypothetical protein DUF420	1.40906	S	Function unknown
SAOUHSC_01123		hypothetical protein	1.35682	S	Function unknown
SAOUHSC_01124		hypothetical protein	1.20566	S	Function unknown
SAOUHSC_01131		hypothetical protein	1.37979	S	Function unknown
SAOUHSC_01232		ribosomal protein S2	1.48803	S	Function unknown
SAOUHSC_01233		hypothetical protein SAOUHSC_01233	1.39318	S	Function unknown
SAOUHSC_01422		hypothetical protein SAOUHSC_01422	4.1428	S	Function unknown
SAOUHSC_01761		hypothetical protein	2.82186	S	Function unknown
SAOUHSC_01953		gallidermin superfamily epiA protein	1.97943	S	Function unknown
SAOUHSC_02016		hypothetical protein SAOUHSC_02016	1.57421	S	Function unknown
SAOUHSC_02695		hypothetical protein	1.62675	S	Function unknown
SAOUHSC_02781		hypothetical protein	3.06906	S	Function unknown
SAOUHSC_02823		putative membrane protein	1.31028	S	Function unknown
SAOUHSC_02853		hypothetical protein	1.75097	S	Function unknown
SAOUHSC_02863		hypothetical protein	1.96728	S	Function unknown
SAOUHSC_02872		Hypothetical protein FIG016047	2.45462	S	Function unknown
SAOUHSC_02972		immunodominant antigen B	2.03702	S	Function unknown
SAOUHSC_00040		hypothetical protein SAOUHSC_00040	-2.06991	S	Function unknown
SAOUHSC_00156		Outer surface protein of unknown function, cellobiose operon	-1.50308	S	Function unknown
SAOUHSC_00362		hypothetical protein	-1.57675	S	Function unknown
SAOUHSC_00369		hypothetical protein	-1.96646	S	Function unknown
SAOUHSC_00686		hypothetical protein	-1.09119	S	Function unknown
SAOUHSC_00837		hypothetical protein SAOUHSC_00837	-2.06037	S	Function unknown
SAOUHSC_00890		hypothetical protein	-1.25138	S	Function unknown
SAOUHSC_01037		hypothetical protein SAOUHSC_01037	-2.13665	S	Function unknown
SAOUHSC_01242		Bacterial ribosome SSU maturation protein RimP	-1.35617	S	Function unknown
SAOUHSC_01577		hypothetical protein SAOUHSC_01577	-1.64339	S	Function unknown
SAOUHSC_01578		Phage protein	-1.62226	S	Function unknown
SAOUHSC_01610		hypothetical protein	-1.62241	S	Function unknown
SAOUHSC_01704		hypothetical protein SAOUHSC_01704	-1.74727	S	Function unknown
SAOUHSC_02068		hypothetical protein SAOUHSC_02068	-4.60259	S	Function unknown
SAOUHSC_02226		hypothetical protein SAOUHSC_02226	-1.35029	S	Function unknown
SAOUHSC_02322		Repressor CsoR of the copZA operon	-1.69084	S	Function unknown
SAOUHSC_02593		Hypothetical protein SAV2319	-1.09561	S	Function unknown
SAOUHSC_02775		hypothetical protein	-1.1947	S	Function unknown
SAOUHSC_02811		GTP pyrophosphokinase (EC 2.7.6.5)	-1.14295	S	Function unknown
SAOUHSC_02896		hypothetical protein	-1.54744	S	Function unknown
SAOUHSC_02925		hypothetical protein	-1.25432	S	Function unknown
SAOUHSC_02931		hypothetical protein	-1.1553	S	Function unknown
SAOUHSC_00965		hypothetical protein	1.28233	R	General function prediction only
SAOUHSC_01708		Lactam utilization protein LamB	1.96335	R	General function prediction only
SAOUHSC_03024		Rhodanese domain protein UPF0176, Firmicutes subgroup	2.48439	R	General function prediction only
SAOUHSC_00859		hypothetical protein	-1.56487	R	General function prediction only
SAOUHSC_01137		5'-nucleotidase YjjG (EC 3.1.3.5)	-1.20496	R	General function prediction only
SAOUHSC_01665		CBS-domain-containing protein	-1.59435	R	General function prediction only
SAOUHSC_01724		Tetratricopeptide repeat (TPR) family protein	-1.16789	R	General function prediction only
SAOUHSC_01782		hypothetical protein	-1.20539	R	General function prediction only
SAOUHSC_02594		Phosphoglycolate phosphatase	-1.48421	R	General function prediction only
SAOUHSC_02846		hypothetical protein	-1.76056	R	General function prediction only
SAOUHSC_02995		hypothetical protein lmo0761	-1.4076	R	General function prediction only
SAOUHSC_00072		Siderophore staphylobactin ABC transporter, permease protein SirB	1.61158	P	Inorganic ion transport and metabolism
SAOUHSC_00074		Siderophore staphylobactin ABC transporter, substrate-binding protein SirA	1.7146	P	Inorganic ion transport and metabolism
SAOUHSC_00093		Manganese superoxide dismutase (EC 1.15.1.1); Superoxide dismutase [Fe] (EC 1.15.1.1)	2.95329	P	Inorganic ion transport and metabolism
SAOUHSC_00698		Sodium/di- and tricarboxylate cotransporter	1.79817	P	Inorganic ion transport and metabolism
SAOUHSC_01630		Rhodanese-like domain protein	1.22078	P	Inorganic ion transport and metabolism
SAOUHSC_01707		Mn2+/Fe2+ transporter, NRAMP family	1.55508	P	Inorganic ion transport and metabolism
SAOUHSC_02247		Na+-transporting ATP synthase	1.80696	P	Inorganic ion transport and metabolism
SAOUHSC_02381		Non-specific DNA-binding protein Dps / Iron-binding ferritin-like antioxidant protein / Ferroxidase (EC 1.16.3.1)	4.00649	P	Inorganic ion transport and metabolism
SAOUHSC_02389		Zn(II) and Co(II) transmembrane diffusion facilitator	2.27546	P	Inorganic ion transport and metabolism
SAOUHSC_02430		Heme ABC type transporter HtsABC, heme-binding protein	1.99733	P	Inorganic ion transport and metabolism
SAOUHSC_00902		Signal peptidase I (EC 3.4.21.89)	1.28092	U	Intracellular trafficking, secretion, and vesicular transport
SAOUHSC_00903		Signal peptidase I (EC 3.4.21.89)	1.20599	U	Intracellular trafficking, secretion, and vesicular transport
SAOUHSC_02989	secY	Protein translocase subunit SecY clustered with accessory secretion system	1.25008	U	Intracellular trafficking, secretion, and vesicular transport
SAOUHSC_00173		FMN-dependent NADH-azoreductase (EC 1.7.1.6)	2.57357	I	Lipid transport and metabolism
SAOUHSC_01709		Biotin carboxylase (EC 6.3.4.14)	1.87163	I	Lipid transport and metabolism
SAOUHSC_01710		Biotin carboxyl carrier protein	1.85265	I	Lipid transport and metabolism
SAOUHSC_01488		Heptaprenyl diphosphate synthase component I (EC 2.5.1.30)	-1.5992	I	Lipid transport and metabolism
SAOUHSC_00293		Probable pyrimidine nucleoside transport protein associated with pseudouridine catabolism	1.31101	F	Nucleotide transport and metabolism
SAOUHSC_01692		dCMP deaminase (EC 3.5.4.12); Late competence protein ComEB	1.11988	F	Nucleotide transport and metabolism
SAOUHSC_02368	pyrG	CTP synthase (EC 6.3.4.2)	1.21282	F	Nucleotide transport and metabolism
SAOUHSC_02380	deoD	Purine nucleoside phosphorylase (EC 2.4.2.1)	1.49974	F	Nucleotide transport and metabolism
SAOUHSC_00211		Inosine-uridine preferring nucleoside hydrolase (EC 3.2.2.1)	-1.19963	F	Nucleotide transport and metabolism
SAOUHSC_01168	pyrC	Dihydroorotase (EC 3.5.2.3)	-1.52675	F	Nucleotide transport and metabolism
SAOUHSC_01066		Heme O synthase, protoheme IX farnesyltransferase (EC 2.5.1.-) COX10-CtaB	1.11977	O	Post-translational modification, protein turnover, and chaperones
SAOUHSC_02277		N(6)-L-threonylcarbamoyladenine synthase (EC 2.3.1.234)	1.23424	O	Post-translational modification, protein turnover, and chaperones
SAOUHSC_02694		Protein-disulfide isomerase, related to DsbA	1.61901	O	Post-translational modification, protein turnover, and chaperones
SAOUHSC_00049		Superfamily I DNA/RNA helicase protein	1.0905	L	Replication, recombination and repair
SAOUHSC_01591		Site-specific tyrosine recombinase XerD	1.15068	L	Replication, recombination and repair
SAOUHSC_02276		MutS-related protein, family 1	1.10115	L	Replication, recombination and repair
SAOUHSC_02316		DEAD-box ATP-dependent RNA helicase CshA (EC 3.6.4.13)	2.0944	L K J	Replication, recombination and repair
SAOUHSC_01179		Helicase PriA essential for oriC/DnaA-independent DNA replication	-1.50332	L	Replication, recombination and repair
SAOUHSC_01576		DNA helicase, phage-associated	-1.77122	L	Replication, recombination and repair
SAOUHSC_02050		Phage terminase, small subunit	-2.63045	L	Replication, recombination and repair
SAOUHSC_02791		Mutator MutT protein (7,8-dihydro-8-oxoguanine-triphosphatase) (EC 3.6.1.-)	-1.44012	L R	Replication, recombination and repair
SAOUHSC_00292		Pseudouridine 5'-phosphate glycosidase	1.95935	Q	Secondary metabolites biosynthesis, transport, and catabolism
SAOUHSC_02467		Alpha-acetolactate decarboxylase (EC 4.1.1.5)	1.77936	Q	Secondary metabolites biosynthesis, transport, and catabolism
SAOUHSC_02936		metallo-beta-lactamase superfamily protein	1.593	Q P S	Secondary metabolites biosynthesis, transport, and catabolism
SAOUHSC_00714		Sensor histidine protein kinase SaeS (EC 2.7.13.3) (exoprotein expression protein S)	2.00392	T	Signal transduction mechanisms
SAOUHSC_02964		Transcriptional regulator ArcR essential for anaerobic expression of the ADI pathway, Crp/Fnr family	3.57389	T	Signal transduction mechanisms
SAOUHSC_00439		Trehalose operon transcriptional repressor	1.58939	K	Transcription
SAOUHSC_00694		Transcriptional regulator MgrA (Regulator of autolytic activity)	1.73041	K	Transcription
SAOUHSC_00992		Putative ATL autolysin transcription regulator	1.66403	K	Transcription
SAOUHSC_01403		Cold shock protein CspA	1.94026	K	Transcription
SAOUHSC_02388		Zn(II) or Co(II)-specific transcriptional repressor protein	1.97494	K	Transcription
SAOUHSC_00605		hypothetical fig|282458.1.peg.579 homolog	-1.47292	K R	Transcription
SAOUHSC_01617		Arginine repressor ArgR, putative	-2.48264	K	Transcription
SAOUHSC_01813		FIG009439: Cytosolic protein containing multiple CBS domains	-1.3505	K	Transcription
SAOUHSC_02084		Phage repressor	-1.41198	K	Transcription
SAOUHSC_02891		Transcriptional regulator, AcrR family	-1.2564	K	Transcription
SAOUHSC_00324		Ribosomal-protein-L7p-serine acetyltransferase	2.27333	J	Translation, ribosomal structure and biogenesis
SAOUHSC_00350	rpsR	SSU ribosomal protein S18p @ SSU ribosomal protein S18p, zinc-independent	1.41801	J	Translation, ribosomal structure and biogenesis
SAOUHSC_01678	rpsU	SSU ribosomal protein S21p	1.24387	J	Translation, ribosomal structure and biogenesis
SAOUHSC_01679		tRNA t(6)A37-methylthiotransferase (EC 2.8.4.5)	1.81156	J	Translation, ribosomal structure and biogenesis
SAOUHSC_01689	rpsT	SSU ribosomal protein S20p	1.42702	J	Translation, ribosomal structure and biogenesis
SAOUHSC_01756		FIG139598: Potential ribosomal protein	1.64031	J	Translation, ribosomal structure and biogenesis
SAOUHSC_01757	rplU	LSU ribosomal protein L21p	1.61726	J	Translation, ribosomal structure and biogenesis
SAOUHSC_02361	rpmE2	LSU ribosomal protein L31p @ LSU ribosomal protein L31p, zinc-independent	1.21965	J	Translation, ribosomal structure and biogenesis
SAOUHSC_03055	rpmH	LSU ribosomal protein L34p	2.64155	J	Translation, ribosomal structure and biogenesis
SAOUHSC_02519		Acetyltransferase, GNAT family	-1.88431	J	Translation, ribosomal structure and biogenesis
SAOUHSC_03054	rnpA	Ribonuclease P protein component (EC 3.1.26.5)	-1.49814	J	Translation, ribosomal structure and biogenesis
