# Supplementary material for: Staphylococcus aureus Tolerance and Genomic Response to Photodynamic Inactivation
Source: mSphere. 2021 Jan 6;6(1):e00762-20. doi: 10.1128/mSphere.00762-20 (PMC7845598; doi:10.1128/mSphere.00762-20)
Supplement: TABLE S3 [file mSphere.00762-20_st003.xlsx]

## Sheet: Table S3
Table S3. Summary of single nucleotide polymorphisms (SNPS) in genomes of isolates from treatment Groups 1, 3, and 4 at Days 1, 3, and 7.
NCTC8325 ACCESSION NUMBER	GENE LOCUS	DESCRIPTION	GENOME POSITION	ID	REFERENCE SEQUENCE	HG003 SEQUENCE	QUAL	FILTER	INFO	FORMAT	8325_sequence.gb.fna	HG003_scaffolds.fasta		HG003-G1D1_scaffolds.fasta	HG003-G1D3_scaffolds.fasta	HG003-G1D7_scaffolds.fasta		HG003-G3D1_scaffolds.fasta	HG003-G3D3_scaffolds.fasta	HG003-G3D7_scaffolds.fasta		HG003-G4D1_scaffolds.fasta	HG003-G4D3_scaffolds.fasta	HG003-G4D7_scaffolds.fasta
NC_007795	intergenic	between SAOUHSC_00018 and SAOUHSC_00019	22181	GTTTTTCCGT.CCAATAATCA	C	A	40	PASS	NA	GT	0	1		1	1	1		1	1	1		1	1	1
NC_007795	SAOUHSC_00275	conserved hypothetical protein	292840	AAGAAGAAGG.GCTTGAACCA	G	A	40	PASS	NA	GT	0	1		1	1	1		1	1	1		1	1	1
NC_007795	intergenic	between SAOUHSC_R00012 and SAOUHSC_00497	498266	CGAGAAAAGA.ACGCAACGAG	A	G	40	PASS	NA	GT	0	0		1	1	0		0	1	0		0	0	0
NC_007795	SAOUHSC_00661	conserved hypothetical protein	649126	TACTATTTGG.GGGTTTTTAT	G	T	40	PASS	NA	GT	0	1		1	1	1		1	1	1		1	1	1
NC_007795	SAOUHSC_00877	conserved hypothetical protein	841139	AAGCGCCTGG.GGAAAATGAT	G	T	40	PASS	NA	GT	0	1		1	1	1		1	1	1		1	1	1
NC_007795	SAOUHSC_00934	spxA	906865	AAGTTGCACA.TCTTGCCGTA	T	C	40	PASS	NA	GT	0	1		1	1	1		1	1	1		1	1	1
NC_007795	SAOUHSC_01209	rimM	1160513	TATAGGATGT.GCAGTTTTTG	G	A	40	PASS	NA	GT	0	1		1	1	1		1	1	1		1	1	1
NC_007795	SAOUHSC_01209	rimM	1160531	TGATGATCAA.AAAACACCAA	A	G	40	PASS	NA	GT	0	1		1	1	1		1	1	1		1	1	1
NC_007795	SAOUHSC_01649	pseudogene="unknown"	1562913	CGATTCACTT.AATAGTAATA	A	T	40	PASS	NA	GT	0	1		1	1	1		1	1	1		1	1	1
NC_007795	SAOUHSC_01679	conserved hypothetical protein	1589188	CAACCTTCTT.GAATTTTTAA	G	A	40	PASS	NA	GT	0	1		1	1	1		1	1	1		1	1	1
NC_007795	SAOUHSC_01748	tgt	1653482	AATCTGTAAG.GATCGGACCA	G	A	40	PASS	NA	GT	0	1		1	1	1		1	1	1		1	1	1
NC_007795	SAOUHSC_01786	infC	1683491	TCAGCCATTT.TTAAAGCTTC	T	C	40	PASS	NA	GT	0	1		1	1	1		1	1	1		1	1	1
NC_007795	SAOUHSC_01827	septation ring formation regulator EzrA	1733572	ATTCAACTTA.AATAATTGTG	A	G	40	PASS	NA	GT	0	1		1	1	1		1	1	1		1	1	1
NC_007795	SAOUHSC_01854	conserved hypothetical protein (similar to caldesmon, actin binding protein)	1760490	GCTTCTTGAA.CCTCTTGTGC	C	T	40	PASS	NA	GT	0	1		0	0	0		0	0	0		0	0	0
NC_007795	SAOUHSC_02107	UDP-N-acetylmuramyl tripeptide synthetase, putative	1981053	GATGAATGCA.AAAGTTATAC	A	G	40	PASS	NA	GT	0	1		1	1	1		1	1	1		1	1	1
NC_007795	SAOUHSC_02254	groEL	2087725	GTTACTAAAA.AGTATGGGCG	A	T	40	PASS	NA	GT	0	1		1	1	1		1	1	1		1	1	1
NC_007795	SAOUHSC_02301	rsbU	2133963	AATACAATAA.ATGGTTCATT	A	G	40	PASS	NA	GT	0	1		1	1	1		1	1	1		1	1	1
NC_007795	SAOUHSC_02364	quinone sensing transcriptional regulator, QsrR	2186246	TATGATTGCG.CCCATGCTTC	C	T	40	PASS	NA	GT	0	0		0	0	0		0	0	0		0	0	1
NC_007795	SAOUHSC_02401	conserved hypothetical protein	2221850	AATGGAGAGT.CTGTCGCATT	C	A	40	PASS	NA	GT	0	1		1	1	1		1	1	1		1	1	1
NC_007795	intergenic	between SAOUHSC_R0005 and SAOUHSC_02416	2244467	GTTCATTAAT.ATTCAATCTC	A	G	40	PASS	NA	GT	0	1		1	1	1		1	1	1		1	1	1
NC_007795	intergenic	between SAOUHSC_R0005 and SAOUHSC_02416	2244495	TACTTCATTT.GTTTCTTGAA	G	A	40	PASS	NA	GT	0	1		1	1	1		1	1	1		1	1	1
NC_007795	intergenic	between SAOUHSC_02512a and SAOUHSC_02515	2318272	GTCCAACGTT.GGGTATATTA	G	A	40	PASS	NA	GT	0	1		1	1	1		1	1	1		1	1	1
NC_007795	intergenic	between SAOUHSC_02512a and SAOUHSC_02515	2318274	CCAACGTTGG.GTATATTACA	G	T	40	PASS	NA	GT	0	1		1	1	1		1	1	1		1	1	1
NC_007795	intergenic	between SAOUHSC_02512a and SAOUHSC_02515	2318290	TACACGAAAA.CCATCGATAA	C	A	40	PASS	NA	GT	0	1		1	1	1		1	1	1		1	1	1
NC_007795	SAOUHSC_02555	pseudogene="unknown"	2349916	TCGCACTTGT.GGGATTTCTT	G	T	40	PASS	NA	GT	0	1		1	1	1		1	1	1		1	1	1
NC_007795	SAOUHSC_02555	pseudogene="unknown"	2350100	ATTGCAAAGT.TTACAGCATA	T	C	40	PASS	NA	GT	0	1		1	1	1		1	1	1		1	1	1
NC_007795	SAOUHSC_02591	conserved hypothetical protein	2383630	TTAAACTCGG.GACGACTTTA	G	T	40	PASS	NA	GT	0	1		1	1	1		1	1	1		1	1	1
NC_007795	SAOUHSC_02591	conserved hypothetical protein	2383660	TAATTATTGG.GATCATTTTC	G	T	40	PASS	NA	GT	0	1		1	1	1		1	1	1		1	1	1
NC_007795	SAOUHSC_02636	tcaR	2423663	TTAACTAATT.AAGCATCGAT	A	T	40	PASS	NA	GT	0	1		1	1	1		1	1	1		1	1	1
NC_007795	SAOUHSC_02662	PTS system sucrose-specific IIBC component	2446246	TTAGCGCCTC.CTCATTTACT	C	T	40	PASS	NA	GT	0	1		1	1	1		1	1	1		1	1	1
NC_007795	intergenic	between SAOUHSC_02662 and SAOUHSC_02663	2446423	CTTTATTGTA.CCCGGTTCCA	C	A	40	PASS	NA	GT	0	1		1	1	1		1	1	1		1	1	1
NC_007795	SAOUHSC_02663	conserved hypothetical protein	2446630	TCAACAGTCT.CACCAAATGA	C	T	40	PASS	NA	GT	0	1		1	1	1		1	1	1		1	1	1
NC_007795	SAOUHSC_02663	conserved hypothetical protein	2446641	ACCAAATGAT.TAGGAATGCT	T	A	40	PASS	NA	GT	0	1		1	1	1		1	1	1		1	1	1
NC_007795	SAOUHSC_02923	conserved hypothetical protein	2689048	ACCTTCATGG.GTAAGCCACT	G	T	40	PASS	NA	GT	0	1		1	1	1		1	1	1		1	1	1
NC_007795	SAOUHSC_02990	conserved hypothetical protein	2762204	TGCTGAGTTA.TTGAGCGATG	T	C	40	PASS	NA	GT	0	1		1	1	1		1	1	1		1	1	1
